# Supplementary material for: A Population-Based Human In Vitro Approach to Quantify Inter-Individual Variability in Responses to Chemical Mixtures
Source: Toxics. 2022 Aug 1;10(8):441. doi: 10.3390/toxics10080441 (PMC9413237; doi:10.3390/toxics10080441)
Supplement: Supplementary file 1 [file toxics-10-00441-s001.zip]

Archive with 18 entries (18 files):
- Figure S1 Plate design layout PNG.png
- Figure S2 QQ Plots.pdf
- Figure S3 Manhattan Plot with Mixed Model Analyses.pdf
- Figure S4 Cell-line specific concentration-response curves.pdf
- Figure S5 Chemical and mixture-specific Manhattan plot visualizations.pdf
- Figure S6 Cytotoxicity comparisons across various in vitro models PNG.png
- Supplemental Figure Legends .pdf
- Supplemental Table Legend.pdf
- Table S1 Chemical identification information.xlsx
- Table S10 Genome-wide association study candidate genes and corresponding p-values.xlsx
- Table S11 Genome-wide association study SNPs with beta coefficients.csv
- Table S2 Individual lymphoblast cell line identification.xlsx
- Table S3 Defined mixture information.xlsx
- Table S4 Pearson correlation coefficients for intraplate replicates across all cell lines.xlsx
- Table S5 Pearson correlation coefficients for interplate replicates across all cell lines.xlsx
- Table S7 Chemical and mixture raw and normalized cytotoxicity data across all cell lines.xlsx
- Table S8 Median EC10 values for individual chemicals and mixtures.xlsx
- Table S9 Chemical and mixtures toxicodynamic variability factor summary data.xlsx
