# Supplementary material for: A Population-Based Human In Vitro Approach to Quantify Inter-Individual Variability in Responses to Chemical Mixtures
Source: Toxics. 2022 Aug 1;10(8):441. doi: 10.3390/toxics10080441 (PMC9413237; doi:10.3390/toxics10080441)
Supplement: Supplementary file 1 [file toxics-10-00441-s001.zip › Table S1 Chemical identification information.xlsx]

## Sheet: By Chemical Class
Table S1. Chemical identification infromation. Chemical characteristics including name: CAS-RN, molecular weight, chemical formula, vendor, catalog number, and chemical class.
Chemical Name	CAS Number	Molecular weight	Chemical Formula	Vendor	Cat#	Chemical Class
Lead Nitrate	7439-92-1	331.2	PbCl2	Sigma	228621-100G	Heavy Metals
Cadmium Chloride	7440-43-9	183.31	CdCl2	Sigma	655198-5G
Zinc Chloride	7440-66-6	136.315	ZnCl2	Sigma	793523-100G
Mercuric Chloride	7487-94-7	271.52	HgCl2	Sigma	215465-5G
Potassium Chromate	18540-29-9	194.19	K2CrO4	Sigma	216615-100G
Cobalt Chloride	7440-48-4	129.839	CoCl2	Sigma	232696-100G
Nickel Chloride	7440-02-0	129.599	NiCl2	Sigma	339350-50G
Pentachlorophenol	87-86-5	266.34	C6Cl5OH	Sigma	P2604-5G	High Production Volume Chemicals
2,4,6-trichlorophenol	88-06-2	197.45	C6H2Cl3OH	Sigma	T55301-50G
2,4,5-trichlorophenol	95-95-4	197.446	C6H2Cl3OH	Chem Srvc	N-10654-250MG
Benzidine	92-87-5	184.24	C12H12N2	Chem Srvc	N-11158-100MG
2,4-dinitrotoluene	121-14-2	182.134	C7H6N2O4	Sigma	101397-5G
Cresol, Para-	106-44-5	108.13	C7H8O	Sigma	C85751-5G
4,6-dinitro-o-cresol	534-52-1	198.13	C7H6N2O5	Sigma	45464-250MG
1,2,3-trichlorobenzene	87-61-6	181.447	C6H3Cl3	Sigma	T54402-5G
Benz(a)anthracene	56-55-3	228.29	C18H12	Sigma	B2209-500MG	Polycyclic Aromatic Hydrocarbons
Naphthalene	91-20-3	128.17	C10H8	Sigma	147141-25G
Fluoranthene	206-44-0	202.26	C16H10	Sigma	F807-5G
Benzo(b)fluoranthene	205-99-2	252.32	C20H12	Sigma	275336-25MG
Acenaphthene	83-32-9	154.21	C12H10	Sigma	215376-1G
DDT, P,P'-	50-29-3	354.48	C14H9Cl5	Sigma	31041-100MG	Pesticides
Dieldrin	60-57-1	380.91	C12H8Cl6O	Sigma	33491-100MG-R
Aldrin	309-00-2	364.9	C12H8Cl6	Sigma	36666-25MG
Heptachlor	76-44-8	373.32	C10H5Cl7	Chem Srvc	N-12147-100MG
Hexachlorocyclohexane, Gamma-	58-89-9	290.83	C6H6Cl6	Sigma	233390-5G
Disulfoton	298-04-4	274.404	C8H19O2PS3	Sigma	45460-250MG
Endrin	72-20-8	380.907	C12H8Cl6O	Sigma	32014-100MG
Diazinon	333-41-5	304.34	C12H21N2O3PS	Sigma	45428-250MG
Heptachlor Epoxide	1024-57-3	389.32	C10H5Cl7O	Chem Srvc	N-12148-50MG
Chlorpyrifos	2921-88-2	350.57	C9H11Cl3NO3PS	Sigma	45395-100MG
Ethion	563-12-2	384.48	C9H22O4P2S4	Sigma	45477-250MG
Azinphos-Methyl	86-50-0	317.32	C10H12N3O3PS2	Sigma	45333-250MG
Parathion	56-38-2	291.26	C10H14NO5PS	Chem Srvc	N-12819-100MG
Trifluralin	1582-09-8	335.28	C13H16F3N3O4	Sigma	32061-250MG
DDD, P,P'-	72-54-8	320.04	C14H10Cl4	Sigma	35486-250MG
Endosulfan	115-29-7	406.9	C9H6Cl6O3S	Sigma	32015-250MG
Methoxychlor	72-43-5	345.65	C16H15Cl3O2	Sigma	36161-100MG
2,4-dinitrophenol	51-28-5	184.11	C6H4N2O5	Sigma	34334-250MG
Dicofol	115-32-2	370.48	C14H9Cl5O	Sigma	36677-100MG-R
DDT, O,P'-	789-02-6	354.49	C14H9Cl5	Chem Srvc	N-12708-50MG
Di-N-Butyl Phthalate	84-74-2	278.35	C16H22O4	Sigma	18281-50MG	Phthalate
Di(2-ethylhexyl)phthalate	117-81-7	390.56	C24H38O4	Sigma	36735-1G
