# Supplementary material for: A Population-Based Human In Vitro Approach to Quantify Inter-Individual Variability in Responses to Chemical Mixtures
Source: Toxics. 2022 Aug 1;10(8):441. doi: 10.3390/toxics10080441 (PMC9413237; doi:10.3390/toxics10080441)
Supplement: Supplementary file 1 [file toxics-10-00441-s001.zip › Table S10 Genome-wide association study candidate genes and corresponding p-values.xlsx]

## Sheet: Sheet1
Table S9. Genome-wide association study candidate genes and corresponding p-values. Candidate gene identification including gene abbreviation, gene name, function, chromosomal location, number of gene hits across chemicals and mixtures and identification of those particular and identification of chemicals/mixtures.
	Gene Name	Full Gene Name	Function	Chromosomal Location (Chromosome : position (Mb))	Number of Hits across Chemicals/Mixtures	Chemicals/ Mixtures	CTD Results	CHR	SNP	Base Position	Corresponding Gene	A1	A2	MAF	newp
1	FAM9B	Family With Sequence Similarity 9 Member B	Protein localized to nucleus, with nuclear localization signals, similar to synaptonemal complex proteins involved in cell division.	X:9.09	11	2,4,5-trichlorophenol, chlorpyrifos, dicofol, disulfoton, endosulfan, nickel, parathion, pentachlorophenol, expo low, expo high, RfD high	NA	X	SNP23-9047466	9047466	FAM9B	A	G	0.1473	1.18367e-06
								X	rs1354868	9122383	FAM9B	C	T	0.1389	1.17422e-05
								X	rs5934529	9132199	FAM9B	A	G	0.1986	1.94193e-05
2	CNTN5	Contactin 5	Member of contactin family, mediates cell surface interactions (cell adhesion) during the development of the nervous system.	11:100.08	8	Cadmium (Cl), DDT, P,P, di-N-butyl phthalate, disulfoton, endrin, ethion, nickel, AC50 low	Article reports DEHP (di-2-ethylhexyl)-phthalate induces apoptosis and contactin 5 involvement [PMID: 31163220] also reports on interactions between pesticides and CNTN5	11	rs7115798	100211268	CNTN5	A	G	0.1096	1.67147e-06
								11	rs10894660	100247292	CNTN5	C	T	0.2569	3.44887e-05
3	GRIN3A	Glutamate Ionotropic Receptor NMDA Type Subunit 3A	Encodes subunit of receptors in the glutamate-regulated ion channels, involved in process in central nervous system.	9:10.44	7	Parathion, 2,4,5-trichlorophenol (B), DDT, O,P, di-N-butyl phthalate, POD low, expo low, RfD high	Some links to pesticides (ex: permetherin)	9	rs9792648	101614319	GRIN3A	G	A	0.05137	2.98077e-06
4	SFRP4	Secreted Frizzled Related Protein 4	Modulator of Wnt signaling, and can be correlated with apoptosis when expressed in myocardium.	7:38.06	6	Cadmium (Cl), cobalt, pentachlorophenol, 2,4,5-trichlorophenol (B), 4,6,-dinitro-o-cresol, expo low	Cadmium (Cl) decreases methylation of SFRP4 promoter [PMID: 22457795] Pentachlorophenol results in increased expression of SFRP4 at the mRNA level [PMID: 23892564], reported in CTD but not found in associated paper
5	PGM1	Phosphoglucomutase 1	Catalyze the transfer of phosphate in glycolysis/ Highly polymorphic gene.	1:64.13	5	Mercury (Cl), pentachlorophenol, 4,6-dinitro-o-cresol, cadmium (Cl), RfD low	Cadmium (Cl) increases mRNA expression of PGM1 in rats (another study suggested decrease expression but study was conducted in fish) [PMID: 33453195] Mercury Chloride affects expression of PGM1 [PMID: 20353558] Pentachlorophenol increases mRNA expression of PGM1 [PMID: 24642059]
6	TBL1X	Transducin Beta Like 1 X-Linked	Regulate function by mediating protein-protein interaction of proteins involved in signal transduction, etc.	X:9.43	5	Ethion, mercury (Cl) (A), mercury (Cl) (B), azinphos-methyl	NA (does have some links with some pesticides (ex: methidathion)
7	EFNA5	Ephrin A5	Protein-tyrosine kinase that mediate developmental and differentiation processes in the nervous system.	5:106.84	4	DDT, O,P, pentachlorophenol, 2,4,5-trichlorophenol (A), 2,4,5-trichlorophenol (B)	NA (does have some links with some pesticides (ex: methidathion)
8	EPHA5	EPH Receptor A5	Protein-tyrosine kinase that mediate developmental processes in the nervous system.	4:66.26	4	Chlorpyrifos, dicofol, parathion, expo low	Chlorpyrifos down-regulates EPHA5 mRNA expression [PMID: 18668222]	4	rs6828375	65394808	EPHA5	G	A	0.07534	9.40542e-06
9	FANCA	FA Complementation Group A	Fanconi anemia is a genetically heterogeneous recessive disorder, characterized by sensitivity to DNA cross linking agents, chromosomal breakage, and defects in DNA repair.	15:89.87	4	Cadmium (Cl), cobalt, mercury (Cl) (A), mercury (Cl) (B)	NA (has reports on other metals (ex: Nickel))
10	LAMA2	Laminin Subunit Alpha 2	Extracellular protein of the basement membrane assists in the atachment, movement, and structure of cells during development.	6:129.67	4	Cadmium (Cl), disulfoton, AC50 low, RfD low	NA (has reports on other metals (ex: Nickel) and reports on pesticides (ex: permethrin))
11	PACRG	Parkin Coregulated	Associated with autosomal recessive juvenile Parkinson's disease.	6:163.69	4	Ethion, nickel, azinphos-methyl, chlorpyrifos	NA
12	PARD3B	Par-3 Family Cell Polarity Regulator Beta	Associated with types of hypertension.	2:206.12	4	Cobalt, DDD, P,P, cadmium (Cl), expo high	Cadmium (Cl) decreases PARD3B mRNA expression [PMID: 18974090]	2	rs11892551	205260589	PARD3B	C	T	0.1586	1.90706e-05
								2	rs10490297	205253760	PARD3B	T	G	0.09932	2.02334e-05
								2	rs10202153	205262714	PARD3B	G	A	0.1952	4.36169e-05
13	FRMPD4	FERM And PDZ Domain Containing 4	Regulates formation of dendritic spines and is required for synaptic transmission.	X:12.51	3	DDD, P,P, heptachlor, heptachlor epoxide	NA (does have some links with some pesticides (ex: chlorpyrifos)	X	SNP23-12418665	12418665	FRMPD4	T	C	0.3993	1.06848e-05
14	HCN2	Hyperpolarization Activated Cyclic Nucleotide Gated Potassium And Sodium Channel 2	Hyperpolarization-activatd cation channel involved in the body's pacemaker systems.	19:00.60	3	Cobalt, mercury (Cl) (B), POD low	NA (does have some links with some metals (ex: copper, lead))	19	SNP19-59207373	59207373	HCN2	G	A	0.08904	6.07064e-06	SHOULD THIS BE 592073 (WHICH CORRESPONDS WITH HCN2)
15	SLC14A2	Solute Carrier Family 14 Member 2	Involved in the urinary concentration by mediating transport across the inner medulla.	18:43.07	2	Endrin, POD high	NA (does have some links with some pesticides (ex: systhane)
16	LRP1B	LDL Receptor Related Protein 1B	Member of low density lipoprotein receptor family, and can play roles in cell fucntion and development due to the various receptor-ligand interations.	2:142.36	2	Chlorpyrifos, AC50 high	Chlorpyrifos increases LRP1B mRNA expression [PMID: 28648885]	2	rs16855061	141605904	LRP1B	T	C	0.08562	2.64309e-05
								2	SNP2-142075604	142075604	LRP1B	C	T	0.08621	2.8952e-05
17	PPARD	Peroxisome Proliferator Activated Receptor Delta	Role in myelination in parts of brain, involved in lipid metabolism, and cell proliferation.	6:35.40	2	Endosulfan, mercury (Cl) (B)	Endosulfan increases PPARD mRNA expression (paper does not report PPARD specifically by PPARGC1B) [PMID: 29391264]	6	rs2076167	35424010	PPARD	C	T	0.3138	2.65138e-05
								6	rs3734254	35427235	PPARD	C	T	0.2931	5.76182e-05
18	CACNB2	Calcium Voltage-Gated Channel Auxiliary Subunit Beta 2	Subunit of a voltage-dependent calcium channel.	10:18.57	2	Parathion, dicofol	NA (does have some links with some pesticides (ex: vinclozolin)	10	rs7072759	18282286	CACNB2	A	G	0.4692	2.9622e-05
19	ABCA12	ATP binding cassette subfamily a member 12	ATP binding cassette transporter	2:215.87	1	Expo low	NA
20	CACNA2D1	Calcium Voltage-Gated Channel Auxiliary Subunit Alpha2delta 1	Preprotein encoded by this gene form subunits of the voltage-dependent calcium channel, mutations can cause cardiac problems due to the changes in calcium influx.	7:81.74	1	Disulfoton	NA (does have some links with some pesticides (ex: phenylmercuric acetate)
