# Supplementary material for: A Population-Based Human In Vitro Approach to Quantify Inter-Individual Variability in Responses to Chemical Mixtures
Source: Toxics. 2022 Aug 1;10(8):441. doi: 10.3390/toxics10080441 (PMC9413237; doi:10.3390/toxics10080441)
Supplement: Supplementary file 1 [file toxics-10-00441-s001.zip › Table S2 Individual lymphoblast cell line identification.xlsx]

## Sheet: Sheet1
Table S2. Individual lymphoblast cell line identification. Individual cell line information including: screening batch number, cell line ID, sex, geographical background for subpopulation identification.
Batch #	Cell Line ID	Sex	Geographical Background
Batch 1	HG00132	Female	GBR
Batch 1	HG00257	Female	GBR
Batch 1	HG00260	Male	GBR
Batch 1	NA12275	Female	CEU
Batch 1	NA19144	Male	YRI
Batch 1	NA19222	Female	YRI
Batch 1	NA20505	Female	TSI
Batch 1	NA20815	Male	TSI
Batch 2	HG00111	Female	GBR
Batch 2	HG00235	Female	GBR
Batch 2	HG00242	Male	GBR
Batch 2	NA11894	Female	CEU
Batch 2	NA12273	Female	CEU
Batch 2	NA12546	Male	CEU
Batch 2	NA12760	Male	CEU
Batch 2	NA18861	Female	YRI
Batch 2	NA18873	Female	YRI
Batch 2	NA19093	Female	YRI
Batch 2	NA19146	Male	YRI
Batch 2	NA19150	Male	YRI
Batch 2	NA20508	Female	TSI
Batch 2	NA20513	Male	TSI
Batch 2	NA20532	Male	TSI
Batch 2	HG00115	Male	GBR
Batch 2	HG01791	Male	GBR
Batch 2	NA12044	Female	CEU
Batch 2	NA12761	Female	CEU
Batch 2	NA20524	Male	TSI
Batch 2	NA20769	Female	TSI
Batch 3	HG00122	Female	GBR
Batch 3	HG00231	Female	GBR
Batch 3	HG01790	Female	GBR
Batch 3	NA11881	Male	CEU
Batch 3	NA12234	Female	CEU
Batch 3	NA12399	Male	CEU
Batch 3	NA12775	Male	CEU
Batch 3	NA19092	Male	YRI
Batch 3	NA19098	Male	YRI
Batch 3	NA19225	Female	YRI
Batch 3	NA19236	Male	YRI
Batch 3	NA20544	Male	TSI
Batch 3	NA20774	Female	TSI
Batch 3	NA20806	Male	TSI
Batch 3	NA20809	Male	TSI
Batch 3	NA20826	Female	TSI
Batch 4	HG00130	Female	GBR
Batch 4	HG00243	Male	GBR
Batch 4	HG00252	Male	GBR
Batch 4	NA06984	Male	CEU
Batch 4	NA12843	Female	CEU
Batch 4	NA19113	Male	YRI
Batch 4	NA19201	Female	YRI
Batch 4	NA19210	Male	YRI
Batch 4	NA19235	Female	YRI
Batch 4	NA19257	Female	YRI
Batch 4	NA20510	Male	TSI
Batch 4	NA20530	Female	TSI
Batch 4	NA20589	Female	TSI
Batch 4	NA20800	Female	TSI
Batch 4	NA20813	Female	TSI
Batch 4	HG00117	Male	GBR
Batch 4	HG00150	Female	GBR
Batch 4	HG00152	Male	GBR
Batch 4	HG00154	Female	GBR
Batch 4	HG00156	Male	GBR
Batch 4	NA11840	Female	CEU
Batch 4	NA12006	Female	CEU
Batch 4	NA12155	Male	CEU
Batch 4	NA12750	Male	CEU
Batch 4	NA12751	Female	CEU
Batch 4	NA12830	Female	CEU
Batch 4	NA18489	Female	YRI
Batch 4	NA18502	Female	YRI
Batch 4	NA19206	Female	YRI
Batch 4	NA20509	Male	TSI
Batch 4	NA20534	Male	TSI
Batch 4	NA20542	Female	TSI
Batch 5	HG00142	Male	GBR
Batch 5	HG00251	Male	GBR
Batch 5	NA11930	Male	CEU
Batch 5	NA12341	Female	CEU
Batch 5	NA12347	Male	CEU
Batch 5	NA12762	Malle	CEU
Batch 5	NA12777	Male	CEU
Batch 5	NA12814	Male	CEU
Batch 5	NA12829	Male	CEU
Batch 5	NA12873	Female	CEU
Batch 5	NA12874	Male	CEU
Batch 5	NA12889	Male	CEU
Batch 5	NA12890	Female	CEU
Batch 5	NA18519	Male	YRI
Batch 5	NA18858	Female	YRI
Batch 5	NA19143	Female	YRI
Batch 5	NA19172	Female	YRI
Batch 5	NA20538	Male	TSI
Batch 5	NA20539	Male	TSI
Batch 5	HG00141	Male	GBR
Batch 5	HG00240	Female	GBR
Batch 5	NA07056	Female	CEU
Batch 5	NA12249	Female	CEU
Batch 5	NA18520	Female	YRI
Batch 5	NA19153	Male	YRI
Batch 5	NA19256	Male	YRI
Batch 5	NA20517	Female	TSI
Batch 5	NA20521	Male	TSI
Batch 5	NA20536	Male	TSI
Batch 5	NA20543	Male	TSI
Batch 5	NA20582	Female	TSI
Batch 6	HG00136	Male	GBR
Batch 6	HG00160	Male	GBR
Batch 6	HG00249	Female	GBR
Batch 6	NA07037	Female	CEU
Batch 6	NA11832	Female	CEU
Batch 6	NA12005	Male	CEU
Batch 6	NA12043	Male	CEU
Batch 6	NA12286	Male	CEU
Batch 6	GM12344	Female	CEU
Batch 6	NA12400	Female	CEU
Batch 6	NA12827	Male	CEU
Batch 6	GM18916	Female	YRI
Batch 6	NA19149	Female	YRI
Batch 6	NA19198	Male	YRI
Batch 6	NA19207	Male	YRI
Batch 6	NA19223	Male	YRI
Batch 6	NA20506	Female	TSI
Batch 6	NA20514	Female	TSI
Batch 6	NA20531	Female	TSI
Batch 6	NA20588	Male	TSI
Batch 6	HG00246	Male	GBR
Batch 6	NA11829	Male	CEU
Batch 6	NA11831	Male	CEU
Batch 6	NA11918	Female	CEU
Batch 6	NA12154	Male	CEU
Batch 6	NA12413	Male	CEU
Batch 6	GM12872	Male	CEU
Batch 6	NA19130	Male	YRI
Batch 6	NA19160	Male	YRI
Batch 6	NA19171	Male	YRI
Batch 6	NA19190	Female	YRI
Batch 6	NA19204	Female	YRI
Batch 6	NA19247	Female	YRI
Batch 6	NA20535	Female	TSI
Batch 7	NA11995	Female	CEU
Batch 7	NA18923	Male	YRI
Batch 7	GM18859	Male	YRI
Batch 7	GM19120	Female	YRI
