# Supplementary material for: A Population-Based Human In Vitro Approach to Quantify Inter-Individual Variability in Responses to Chemical Mixtures
Source: Toxics. 2022 Aug 1;10(8):441. doi: 10.3390/toxics10080441 (PMC9413237; doi:10.3390/toxics10080441)
Supplement: Supplementary file 1 [file toxics-10-00441-s001.zip › Table S3 Defined mixture information.xlsx]

## Sheet: Sheet1
Table S3. Defined mixture information. Individual chemical information (name, CAS-RN, chemical class, and molecular weight) and the concentrations of individual constituents in each of the 8 defined mixtures.
Information of the Chemical					AC50 uM		Exposure		POD uM		RfD uM
Number	SUBSTANCE.NAME	CAS_trimmed	Chemical.Class	Molecular weight	Min. AC50	Max. AC50	Css.medExpos_medRTK.plasma.uM	Css.95percExpos_95RTK.plasma.uM	Lowest	Highest	Low	High	concentration from read-across
1	BENZ(A)ANTHRACENE	56-55-3	PAH	228.29	0.0181	112	3.61219e-07	0.000114243	1	100	2.88986e-06	0.00327436
2	NAPHTHALENE	91-20-3	PAH	128.17	0.00233	144	0.000585717	0.157808	564.259	2739.45	0.158946	0.771677
3	FLUORANTHENE	206-44-0	PAH	202.26	0.0779	164	1.21412e-06	0.000354674	157.414	1015.67	0.0508532	0.247591
4	DDT, P,P'-	50-29-3	Pesticide	354.48	0.000479	253	1.76911e-08	4.72706e-06	0.00725045	0.0321568	7.25045e-05	0.000321568
5	DIELDRIN	60-57-1	Pesticide	380.91	0.0406	169	1.40468e-05	0.00471558	0.54445	5.26291	0.0054445	0.0526291
6	ALDRIN	309-00-2	Pesticide	364.9	0.912	253	1.01019e-05	0.00363803	9.60126	299.568	0.00238628	0.0169737
7	HEPTACHLOR	76-44-8	Pesticide	373.32	5.05	164	1.75105e-08	2.1055e-06	0.0218881	0.0492708	7.29604e-05	0.000164236
8	HEXACHLOROCYCLOHEXANE, GAMMA-	58-89-9	Pesticide	290.83	5.68	116	6.31658e-06	0.00519592	1	100	5.23952e-06	0.0089029
9	DISULFOTON	298-04-4	Pesticide	274.404	5.87	81.8	1.2248e-07	8.4629e-05	0.0590265	0.549537	5.90265e-05	0.000549537
10	ENDRIN	72-20-8	Pesticide	380.907	0.219	64.9	2.05048e-05	0.0110974	9.60126	299.568	0.0054445	0.0526291
11	DIAZINON	333-41-5	Pesticide	304.34	0.0616	118	1.72854e-07	0.000160824	0.0338929	0.505735	0.000338929	0.00505735
12	HEPTACHLOR EPOXIDE	1024-57-3	Pesticide	389.32	1.67	107	1.75105e-08	2.1055e-06	0.0218881	0.0492708	7.29604e-05	0.000164236
13	PENTACHLOROPHENOL	87-86-5	HPV	266.34	0.993	164	1.71553e-06	5.15762e-06	0.304252	7.03312	0.00779786	0.0234437
14	DI-N-BUTYL PHTHALATE	84-74-2	Plasticizer	278.35	0.0102	72.4	2.55589e-05	0.00444869	34.8952	351.883	0.0319486	0.0833089
15	CHLORPYRIFOS	2921-88-2	Pesticide	350.57	2.35	164	1.58162e-07	9.49678e-05	0.206298	2.04967	0.00206298	0.0204967
16	DI(2-ETHYLHEXYL)PHTHALATE	117-81-7	Plasticizer	390.56	0.37	67.2	2.55589e-05	0.00444869	34.8952	351.883	0.0319486	0.0833089
17	2,4,6-TRICHLOROPHENOL	88-06-2	HPV	197.45	0.808	316	3.60293e-08	1.73335e-05	11.5355	64.6774	0.00384518	0.0215591
18	ETHION	563-12-2	Pesticide	384.48	0.163	285	1.84362e-07	0.000136941	0.0781195	0.880081	0.000781195	0.00880081
19	AZINPHOS-METHYL	86-50-0	Pesticide	317.32	0.0942	253	3.84947e-09	7.06693e-07	0.0282547	0.0638165	0.000284444	0.000642448
20	2,4,5-TRICHLOROPHENOL	95-95-4	HPV	197.446	0.552	133	8.18106e-08	9.53568e-05	665.127	7335.14	0.665127	7.33514
21	PARATHION	56-38-2	Pesticide	291.26	0.1	81.8	1.10244e-06	0.00067198	0.124429	1.28979	0.000410615	0.00425629
22	BENZO(B)FLUORANTHENE	205-99-2	PAH	252.32	0.004	253	8.30059e-07	0.000404751	157.414	1015.67	8.8999e-06	0.0129301
23	TRIFLURALIN	1582-09-8	Pesticide	335.28	0.0946	113	0.000364207	0.194642	173.984	1486.58	1.73984	14.8658
24	ACENAPHTHENE	83-32-9	PAH	154.21	2.45	78.1	1.8057e-07	3.41576e-05	534.118	2973.79	0.207155	0.646515
25	DDD, P,P'-	72-54-8	Pesticide	320.04	0.981	133	4.33052e-06	0.000533764	0.00725045	0.0321568	0.000195797	0.0504065
26	BENZIDINE	92-87-5	HPV	184.24	3.11	632	1.44131e-06	0.000395306	2.66544	8.14753	0.0029616	0.00905281
27	ENDOSULFAN	115-29-7	Pesticide	406.9	0.164	253	2.59941e-05	0.0167759	83.3342	1791.46	1.1468	10.674
28	METHOXYCHLOR	72-43-5	Pesticide	345.65	0.476	181	2.10052e-08	1.02158e-05	0.983515	6.4379	0.000981551	0.00642505
29	2,4-DINITROPHENOL	51-28-5	Pesticide	184.11	0.0944	122	4.8e-06	0.000703183	155.168	439.489	0.155168	0.439489
30	2,4-DINITROTOLUENE	121-14-2	HPV	182.134	4.85	28.3	8.07e-07	0.000184436	13.9219	96.1296	0.0444733	0.120154
31	DICOFOL	115-32-2	Pesticide	370.48	0.634	117	4.14e-07	0.000223346	0.428108	5.1148	0.00428108	0.051148
32	CRESOL, PARA-	106-44-5	HPV	108.13	0.156	25.3	1.78e-06	0.000229172	49.3945	609.661	1.02239e-05	0.00677401
33	DDT, O,P'-	789-02-6	Pesticide	354.49	0.105	112	1.48e-08	4.96e-06	0.00725045	0.0321568	7.25045e-05	0.000321568
34	4,6-DINITRO-O-CRESOL	534-52-1	HPV	198.13	0.00223	164	5.35e-05	0.0446951	13.9219	96.1296	0.0595455	0.659706
35	1,2,3-TRICHLOROBENZENE	87-61-6	HPV	181.447	0.00215	15.5	1.16e-06	0.000452098	11.5355	64.6774	0.00423474	0.0242737
36	LEAD NITRATE	7439-92-1	Metal	331.2	1	100	0.0723938	0.0723938	0.0723938	0.0723938	0.0723938	0.0723938
37	CADMIUM CHLORIDE	7440-43-9	Metal	183.31	5	100	0.04448	0.04448	0.04448	0.04448	0.04448	0.04448
38	ZINC CHLORIDE	7440-66-6	Metal	136.315	1	100	76.9231	76.9231	76.9231	76.9231	76.9231	76.9231
39	MERCURIC CHLORIDE	7487-94-7	Metal	271.52	0.126	126	0.00997009	0.00997009	0.00997009	0.00997009	0.00997009	0.00997009
40	POTASSIUM CHROMATE	18540-29-9	Metal	194.19	1	100	1.92322	1.92322	1.92322	1.92322	1.92322	1.92322
41	COBALT CHLORIDE	7440-48-4	Metal	129.839	1	100	0.0339386	0.0339386	0.0339386	0.0339386	0.0339386	0.0339386
42	NICKEL CHLORIDE	7440-02-0	Metal	129.599	1	100	0.425945	0.425945	0.425945	0.425945	0.425945	0.425945
				total	48.2918	6236.3	79.4342	79.8854	2767.07	21348.4	83.7667	115.741
