# Supplementary material for: A Population-Based Human In Vitro Approach to Quantify Inter-Individual Variability in Responses to Chemical Mixtures
Source: Toxics. 2022 Aug 1;10(8):441. doi: 10.3390/toxics10080441 (PMC9413237; doi:10.3390/toxics10080441)
Supplement: Supplementary file 1 [file toxics-10-00441-s001.zip › Table S4 Pearson correlation coefficients for intraplate replicates across all cell lines.xlsx]

## Sheet: Sheet1
Table S4. Pearson correlation coefficients for intraplate replicates across all cell lines. Pearson correlation coefficient values (and r-squared values) and corresponding p-values for mercuric chloride and 2,4,5-trichlorophenol across all individual lymphoblast cell lines and by batch.
MERCURIC CHLORIDE							MERCURIC CHLORIDE							2,4,5-TRICHLOROPHENOL							2,4,5-TRICHLOROPHENOL
Batch #	Cell Line ID	Pearson (r)	r-squared	Pearson P-value			Batch #	Cell Line ID	Pearson (r)	r-squared	Pearson P-value			Batch #	Cell Line ID	Pearson (r)	r-squared	Pearson P-value			Batch #	Cell Line ID	Pearson (r)	r-squared	Pearson P-value
Batch 1	HG00132	0.958	0.9177	1.29583e-05			Batch 1	All Cell Lines	0.85	0.7225	<0.000000000000001			Batch 1	HG00132	0.9408	0.8851	5.01042e-05			Batch 1	All Cell Lines	0.8033	0.6453	<0.000000000000001
Batch 1	HG00257	0.3208	0.1209	0.243696	NS		Batch 2-1	All Cell Lines	0.9219	0.8499	<0.000000000000001			Batch 1	HG00257	-0.3222	0.1038	0.241474	NS		Batch 2-1	All Cell Lines	0.8688	0.7549	<0.000000000000001
Batch 1	HG00260	0.9873	0.9748	9.027e-12			Batch 2-2	All Cell Lines	0.8321	0.6925	<0.000000000000001			Batch 1	HG00260	0.9653	0.9317	5.92402e-09			Batch 2-2	All Cell Lines	0.7267	0.5281	<0.000000000000001
Batch 1	NA12275	0.9202	0.8467	1.1828e-06			Batch 3	All Cell Lines	0.7867	0.619	<0.000000000000001			Batch 1	NA12275	0.9033	0.816	3.94112e-06			Batch 3	All Cell Lines	0.7337	0.5383	<0.000000000000001
Batch 1	NA19144	0.9666	0.9344	4.58203e-09			Batch 4-1	All Cell Lines	0.9113	0.8304	<0.000000000000001			Batch 1	NA19144	0.4359	0.19	0.104362	NS		Batch 4-1	All Cell Lines	0.743	0.552	<0.000000000000001
Batch 1	NA19222	0.7705	0.5936	0.00077567			Batch 4-2	All Cell Lines	0.8854	0.7839	<0.000000000000001			Batch 1	NA19222	0.4116	0.1694	0.127396	NS		Batch 4-2	All Cell Lines	0.7015	0.4921	<0.000000000000001
Batch 1	NA20505	-0.2703	0.07307	0.329843	NS		Batch 5-1	All Cell Lines	0.8986	0.8076	<0.000000000000001			Batch 1	NA20505	-0.4646	0.2159	0.0809954	NS		Batch 5-1	All Cell Lines	0.7705	0.5937	<0.000000000000001
Batch 1	NA20815	0.9126	0.8328	2.10061e-06			Batch 5-2	All Cell Lines	0.8861	0.7851	<0.000000000000001			Batch 1	NA20815	0.8733	0.7626	2.12404e-05			Batch 5-2	All Cell Lines	0.8097	0.6556	<0.000000000000001
Batch 2-1	HG00111	0.9731	0.9469	1.15291e-09			Batch 6-1	All Cell Lines	0.8863	0.7855	<0.000000000000001			Batch 2-1	HG00111	0.9037	0.8167	3.83946e-06			Batch 6-1	All Cell Lines	0.8295	0.688	<0.000000000000001
Batch 2-1	HG00235	0.942	0.8873	1.56859e-07			Batch 6-2	All Cell Lines	0.854	0.7294	<0.000000000000001			Batch 2-1	HG00235	0.8311	0.6907	0.000123746			Batch 6-2	All Cell Lines	0.7849	0.6161	<0.000000000000001
Batch 2-1	HG00242	0.953	0.9081	4.12552e-08			Batch 7	All Cell Lines	0.9115	0.8309	<0.000000000000001			Batch 2-1	HG00242	0.9226	0.8513	9.71542e-07			Batch 7	All Cell Lines	0.7229	0.5225	6.9494e-11
Batch 2-1	NA11894	0.9814	0.9632	1.05567e-10										Batch 2-1	NA11894	0.989	0.9781	3.535e-12
Batch 2-1	NA12273	0.9615	0.9245	1.13914e-08										Batch 2-1	NA12273	0.9534	0.909	3.87274e-08
Batch 2-1	NA12546	0.3716	0.1381	0.172668	NS									Batch 2-1	NA12546	0.3346	0.1119	0.222883	NS
Batch 2-1	NA12760	0.1518	0.02304	0.589186	NS									Batch 2-1	NA12760	0.09203	0.00847	0.744264	NS
Batch 2-1	NA18861	0.964	0.9293	7.40831e-09										Batch 2-1	NA18861	0.9606	0.9228	1.32121e-08
Batch 2-1	NA18873	0.6853	0.4697	0.00480516										Batch 2-1	NA18873	-0.195	0.03803	0.486103	NS
Batch 2-1	NA19093	0.757	0.5731	0.00108475										Batch 2-1	NA19093	0.07933	0.006293	0.778684	NS
Batch 2-1	NA19146	0.941	0.8855	1.74544e-07										Batch 2-1	NA19146	0.9356	0.8753	3.04807e-07
Batch 2-1	NA19150	0.943	0.8893	1.39589e-07										Batch 2-1	NA19150	0.8921	0.7958	7.83692e-06
Batch 2-1	NA20508	0.9694	0.9397	2.64525e-09										Batch 2-1	NA20508	0.1128	0.01273	0.688861	NS
Batch 2-1	NA20513	0.8069	0.651	0.000277755										Batch 2-1	NA20513	-0.487	0.2372	0.0655796	NS
Batch 2-1	NA20532	0.9608	0.9232	1.28062e-08										Batch 2-1	NA20532	0.9725	0.9458	1.31012e-09	NS
Batch 2-2	HG00115	0.8088	0.6541	0.000261497										Batch 2-2	HG00115	0.8497	0.7221	6.05811e-05
Batch 2-2	HG01791	0.235	0.05523	0.399137	NS									Batch 2-2	HG01791	0.05603	0.00314	0.842778	NS
Batch 2-2	NA12044	0.06654	0.004427	0.813742	NS									Batch 2-2	NA12044	-0.54	0.2916	0.0376992	NS
Batch 2-2	NA12761	0.86	0.7395	3.93372e-05										Batch 2-2	NA12761	0.9378	0.8795	2.43799e-07
Batch 2-2	NA20524	0.9328	0.8701	3.98648e-07										Batch 2-2	NA20524	0.1624	0.02636	0.56319	NS
Batch 2-2	NA20769	-0.07517	0.00565	0.790048	NS									Batch 2-2	NA20769	-0.5998	0.3597	0.0181019
Batch 3	HG00122	0.8119	0.6591	0.000237237										Batch 3	HG00122	0.8617	0.7425	3.64362e-05
Batch 3	HG00231	0.7744	0.5997	0.00069995										Batch 3	HG00231	0.253	0.06402	0.362886	NS
Batch 3	HG01790	-0.2262	0.05115	0.417626										Batch 3	HG01790	-0.07657	0.005863	0.78622	NS
Batch 3	NA11881	0.7228	0.5224	0.00233327										Batch 3	NA11881	0.1855	0.0344	0.508076	NS
Batch 3	NA12234	0.7815	0.6108	0.000578976										Batch 3	NA12234	0.6696	0.4484	0.00632068
Batch 3	NA12399	0.898	0.8063	5.52989e-06										Batch 3	NA12399	0.5752	0.3309	0.0248721
Batch 3	NA12775	0.6387	0.4079	0.0103837										Batch 3	NA12775	-0.09675	0.009361	0.731581	NS
Batch 3	NA19092	0.9229	0.8518	9.47178e-07										Batch 3	NA19092	0.9132	0.8339	2.00601e-06
Batch 3	NA19098	0.4848	0.2351	0.066987										Batch 3	NA19098	0.1663	0.02765	0.55369	NS
Batch 3	NA19225	0.669	0.4476	0.00638478										Batch 3	NA19225	0.918	0.8428	1.39925e-06
Batch 3	NA19236	0.9333	0.8711	3.78935e-07										Batch 3	NA19236	0.7275	0.5293	0.0021118
Batch 3	NA20544	0.7936	0.6297	0.000413588										Batch 3	NA20544	0.211	0.04452	0.450355	NS
Batch 3	NA20774	0.6977	0.4869	0.00382535										Batch 3	NA20774	0.8877	0.788	1.00462e-05
Batch 3	NA20806	0.9708	0.9424	1.95689e-09										Batch 3	NA20806	0.9686	0.9382	3.09277e-09
Batch 3	NA20809	0.7883	0.6214	0.000480438										Batch 3	NA20809	0.7715	0.5953	0.00075479
Batch 3	NA20826	0.8348	0.6969	0.000108118										Batch 3	NA20826	0.1238	0.01533	0.660238	NS
Batch 4-1	HG00130	0.9206	0.8476	1.14006e-06										Batch 4-1	HG00130	0.1597	0.02551	0.569605	NS
Batch 4-1	HG00243	0.9559	0.9138	2.72536e-08										Batch 4-1	HG00243	0.8163	0.6663	0.00020568
Batch 4-1	HG00252	0.9759	0.9524	5.61927e-10										Batch 4-1	HG00252	0.8127	0.6605	0.000230698
Batch 4-1	NA06984	0.9596	0.9208	1.55867e-08										Batch 4-1	NA06984	0.6987	0.4881	0.00375969
Batch 4-1	NA12843	0.8768	0.7687	1.78665e-05										Batch 4-1	NA12843	0.2117	0.04483	0.448716	NS
Batch 4-1	NA19113	0.9605	0.9226	1.34428e-08										Batch 4-1	NA19113	0.8553	0.7315	4.81687e-05
Batch 4-1	NA19201	0.9293	0.8635	5.51237e-07										Batch 4-1	NA19201	0.857	0.7344	4.48165e-05
Batch 4-1	NA19210	0.6389	0.4082	0.0103518										Batch 4-1	NA19210	-0.1164	0.01354	0.679648	NS
Batch 4-1	NA19235	0.9802	0.9608	1.5958e-10										Batch 4-1	NA19235	0.9328	0.87	4.00562e-07
Batch 4-1	NA19257	0.9175	0.8418	1.45939e-06										Batch 4-1	NA19257	0.0621	0.003856	0.825983	NS
Batch 4-1	NA20510	0.9618	0.9251	1.08552e-08										Batch 4-1	NA20510	0.9773	0.9551	3.86259e-10
Batch 4-1	NA20530	0.8034	0.6455	0.000308489										Batch 4-1	NA20530	-0.2079	0.04321	0.457244	NS
Batch 4-1	NA20589	0.8934	0.7981	7.27653e-06										Batch 4-1	NA20589	-0.3123	0.09751	0.257176
Batch 4-1	NA20800	0.9487	0.9	7.16979e-08										Batch 4-1	NA20800	0.8117	0.6588	0.000238742
Batch 4-1	NA20813	0.8958	0.8025	6.29112e-06										Batch 4-1	NA20813	0.8687	0.7546	2.64662e-05
Batch 4-2	HG00117	0.9336	0.8716	3.69045e-07										Batch 4-2	HG00117	0.5197	0.2701	0.0470921
Batch 4-2	HG00150	0.01691	0.0002859	0.952306	NS									Batch 4-2	HG00150	-0.2568	0.06593	0.355598	NS
Batch 4-2	HG00152	-0.09146	0.008365	0.745808	NS									Batch 4-2	HG00152	-0.3607	0.1301	0.186588	NS
Batch 4-2	HG00154	0.946	0.895	9.91274e-08										Batch 4-2	HG00154	0.914	0.8354	1.88966e-06
Batch 4-2	HG00156	0.4176	0.1744	0.121377	NS									Batch 4-2	HG00156	0.3757	0.1411	0.167598	NS
Batch 4-2	NA11840	0.928	0.8612	6.17632e-07										Batch 4-2	NA11840	0.1475	0.02174	0.599989	NS
Batch 4-2	NA12006	0.8526	0.7269	5.39512e-05										Batch 4-2	NA12006	0.808	0.6528	0.000268214
Batch 4-2	NA12155	0.9033	0.8159	3.95882e-06										Batch 4-2	NA12155	0.3803	0.1446	0.162026	NS
Batch 4-2	NA12750	0.4205	0.1768	0.118642										Batch 4-2	NA12750	0.2983	0.08898	0.280193	NS
Batch 4-2	NA12751	0.9039	0.8171	3.78699e-06										Batch 4-2	NA12751	0.3369	0.1135	0.219439	NS
Batch 4-2	NA12830	0.796	0.6336	0.000385325										Batch 4-2	NA12830	0.02182	0.0004762	0.938469	NS
Batch 4-2	NA18489	0.9432	0.8897	1.36701e-07										Batch 4-2	NA18489	0.7954	0.6327	0.000392022
Batch 4-2	NA18502	0.8315	0.6914	0.000121903										Batch 4-2	NA18502	0.2445	0.05976	0.379907	NS
Batch 4-2	NA19206	0.9311	0.8669	4.67503e-07										Batch 4-2	NA19206	0.6306	0.3976	0.0117283
Batch 4-2	NA20509	0.9747	0.9501	7.62551e-10										Batch 4-2	NA20509	0.9325	0.8695	4.1067e-07
Batch 4-2	NA20534	0.8965	0.8038	6.02314e-06										Batch 4-2	NA20534	0.8966	0.8039	5.9939e-06
Batch 4-2	NA20542	0.964	0.9294	7.39602e-09										Batch 4-2	NA20542	0.7463	0.5569	0.00139705
Batch 5-1	HG00142	0.93	0.8649	5.17166e-07										Batch 5-1	HG00142	0.8789	0.7725	1.60135e-05
Batch 5-1	HG00251	0.5863	0.3437	0.0216229										Batch 5-1	HG00251	-0.1859	0.03456	0.507131	NS
Batch 5-1	NA11930	0.9718	0.9444	1.5549e-09										Batch 5-1	NA11930	0.9067	0.822	3.16506e-06
Batch 5-1	NA12341	0.6035	0.3643	0.0172069										Batch 5-1	NA12341	0.2344	0.05494	0.400412
Batch 5-1	NA12347	0.9227	0.8515	9.62888e-07										Batch 5-1	NA12347	0.9206	0.8475	1.14507e-06
Batch 5-1	NA12762	0.9723	0.9453	1.3975e-09										Batch 5-1	NA12762	0.9376	0.8791	2.49717e-07
Batch 5-1	NA12777	0.9233	0.8526	9.16531e-07										Batch 5-1	NA12777	0.9679	0.9367	3.60016e-09
Batch 5-1	NA12814	0.8891	0.7905	9.28711e-06										Batch 5-1	NA12814	-0.4493	0.2019	0.0929281	NS
Batch 5-1	NA12829	0.9134	0.8344	1.97208e-06										Batch 5-1	NA12829	0.1934	0.03741	0.489797	NS
Batch 5-1	NA12873	0.9604	0.9224	1.36504e-08										Batch 5-1	NA12873	0.8345	0.6963	0.000109333
Batch 5-1	NA12874	0.8403	0.7061	8.78242e-05										Batch 5-1	NA12874	0.8669	0.7516	2.87068e-05
Batch 5-1	NA12889	0.9228	0.8516	9.58754e-07										Batch 5-1	NA12889	-0.1666	0.02775	0.552944	NS
Batch 5-1	NA12890	0.948	0.8988	7.79175e-08										Batch 5-1	NA12890	0.119	0.01417	0.6726	NS
Batch 5-1	NA18519	0.8778	0.7706	1.69307e-05										Batch 5-1	NA18519	-0.1801	0.03244	0.520633	NS
Batch 5-1	NA18858	0.9678	0.9365	3.67347e-09										Batch 5-1	NA18858	0.9682	0.9375	3.32557e-09
Batch 5-1	NA19143	0.9214	0.8489	1.07609e-06										Batch 5-1	NA19143	0.899	0.8083	5.17456e-06
Batch 5-1	NA19172	0.8656	0.7493	3.05346e-05										Batch 5-1	NA19172	0.7243	0.5246	0.00226091
Batch 5-1	NA20538	0.9036	0.8165	3.8771e-06										Batch 5-1	NA20538	0.5054	0.2554	0.0546305
Batch 5-1	NA20539	0.9609	0.9233	1.26936e-08										Batch 5-1	NA20539	0.947	0.8969	8.78301e-08
Batch 5-2	HG00141	-0.2146	0.04605	0.442492	NS									Batch 5-2	HG00141	0.1215	0.01475	0.666298	NS
Batch 5-2	HG00240	0.9617	0.9248	1.11513e-08										Batch 5-2	HG00240	0.856	0.7327	4.67105e-05
Batch 5-2	NA07056	0.9798	0.96	1.81379e-10										Batch 5-2	NA07056	0.9593	0.9203	1.62666e-08
Batch 5-2	NA122249	0.2015	0.04061	0.471374	NS									Batch 5-2	NA122249	-0.1178	0.01388	0.675828	NS
Batch 5-2	NA18520	0.9498	0.9022	6.22654e-08										Batch 5-2	NA18520	0.8247	0.6801	0.000154902
Batch 5-2	NA19153	0.8589	0.7378	4.11584e-05										Batch 5-2	NA19153	0.7192	0.5173	0.00251048
Batch 5-2	NA19256	0.8281	0.6857	0.000137731										Batch 5-2	NA19256	-0.09227	0.008513	0.743631	NS
Batch 5-2	NA20517	0.9155	0.8381	1.69413e-06										Batch 5-2	NA20517	0.8665	0.7508	2.93056e-05
Batch 5-2	NA20521	0.9465	0.8959	9.31697e-08										Batch 5-2	NA20521	0.9089	0.826	2.72532e-06
Batch 5-2	NA20536	0.8916	0.795	8.05448e-06										Batch 5-2	NA20536	0.9488	0.9003	7.06532e-08
Batch 5-2	NA20543	0.4345	0.1888	0.105546	NS									Batch 5-2	NA20543	0.5037	0.2537	0.055595	NS
Batch 5-2	NA20582	-0.02726	0.0007432	0.923172	NS									Batch 5-2	NA20582	-0.1981	0.03926	0.479033	NS
Batch 6-1	HG00136	0.9519	0.9062	4.7336e-08										Batch 6-1	HG00136	0.6035	0.6035	0.0172145
Batch 6-1	HG00160	0.2679	0.07178	0.334341	NS									Batch 6-1	HG00160	-0.1743	0.03038	0.534431	NS
Batch 6-1	HG00249	0.9846	0.9694	3.1514e-11										Batch 6-1	HG00249	0.9548	0.9116	3.19603e-08
Batch 6-1	NA07037	0.7672	0.5886	0.000842652										Batch 6-1	NA07037	0.02531	0.0006405	0.928663	NS
Batch 6-1	NA11832	0.9712	0.9432	1.78963e-09										Batch 6-1	NA11832	0.9638	0.9289	7.69209e-09
Batch 6-1	NA12005	0.8143	0.6631	0.000219414										Batch 6-1	NA12005	-0.2526	0.06379	0.363785	NS
Batch 6-1	NA12043	0.2861	0.08183	0.301326	NA									Batch 6-1	NA12043	-0.4947	0.2447	0.0608627	NS
Batch 6-1	NA12286	0.9723	0.9454	1.38216e-09										Batch 6-1	NA12286	0.9014	0.8125	4.46271e-06
Batch 6-1	GM12344	0.6747	0.4553	0.00578935										Batch 6-1	GM12344	-0.5049	0.255	0.054888	NS
Batch 6-1	NA12400	0.9326	0.8697	4.06631e-07										Batch 6-1	NA12400	0.8967	0.804	5.98216e-06
Batch 6-1	NA12827	0.9821	0.9646	8.2007e-11										Batch 6-1	NA12827	0.9395	0.8827	2.04244e-07
Batch 6-1	GM18916	0.9182	0.8431	1.37987e-06										Batch 6-1	GM18916	0.901	0.8118	4.57404e-06
Batch 6-1	NA19149	0.426	0.1815	0.113347										Batch 6-1	NA19149	0.3219	0.1036	0.1036	NS
Batch 6-1	NA19198	0.7989	0.6382	0.000354201										Batch 6-1	NA19198	0.7649	0.5851	0.000892975
Batch 6-1	NA19207	0.2242	0.05026	0.421824	NS									Batch 6-1	NA19207	0.1461	0.02133	0.603488	NS
Batch 6-1	NA19233	0.9708	0.9425	1.92236e-09										Batch 6-1	NA19233	0.8374	0.7012	9.82008e-05
Batch 6-1	NA20506	0.9464	0.8956	9.52277e-08										Batch 6-1	NA20506	0.9095	0.8273	2.59888e-06
Batch 6-1	NA20514	0.9393	0.8823	2.09094e-07										Batch 6-1	NA20514	0.886	0.785	1.10307e-05
Batch 6-1	NA20531	-0.1666	0.02776	0.55283	NS									Batch 6-1	NA20531	-0.3477	0.1209	0.204126	NS
Batch 6-1	NA20588	0.8858	0.7846	1.11589e-05										Batch 6-1	NA20588	0.4459	0.1989	0.0957078	NS
Batch 6-2	HG00246	0.9214	0.849	1.07357e-06										Batch 6-2	HG00246	0.9108	0.8295	2.3817e-06
Batch 6-2	NA11829	-0.3391	0.115	0.216308	NS									Batch 6-2	NA11829	0.2094	0.04383	0.453936	NS
Batch 6-2	NA11831	0.8324	0.6928	0.000118087										Batch 6-2	NA11831	-0.53	0.2809	0.0421569
Batch 6-2	NA11918	0.2953	0.08722	0.285233	NS									Batch 6-2	NA11918	-0.0786	0.006178	0.78067	NS
Batch 6-2	NA12154	0.9318	0.8683	4.37096e-07										Batch 6-2	NA12154	0.8802	0.7748	1.49823e-05
Batch 6-2	NA12413	0.6217	0.3865	0.0133542										Batch 6-2	NA12413	0.01384	0.0001917	0.960943	NS
Batch 6-2	GM12872	0.05442	0.002962	0.847242	NS									Batch 6-2	GM12872	-0.4056	-0.4056	0.133668	NS
Batch 6-2	NA19130	0.9069	0.8224	3.11801e-06										Batch 6-2	NA19130	0.894	0.7992	7.02338e-06
Batch 6-2	NA19160	0.9328	0.8701	3.99761e-07										Batch 6-2	NA19160	0.9182	0.8432	1.37608e-06
Batch 6-2	NA19171	0.9313	0.8674	4.57147e-07										Batch 6-2	NA19171	0.7829	0.6129	0.00055872
Batch 6-2	NA19190	0.6924	0.4794	0.00422515										Batch 6-2	NA19190	-0.1021	0.01043	0.717219	NS
Batch 6-2	NA19204	0.9198	0.846	1.22168e-06										Batch 6-2	NA19204	0.9183	0.8432	1.37245e-06
Batch 6-2	NA19247	0.7732	0.5979	0.000722337										Batch 6-2	NA19247	0.8234	0.6779	0.000162077
Batch 6-2	NA20535	0.9332	0.8708	3.8517e-07										Batch 6-2	NA20535	0.4596	0.2112	0.0847734	NS
Batch 7	NA11995	0.4734	0.2241	0.0746569	NS									Batch 7	NA11995	0.3324	0.1105	0.226123	NS
Batch 7	NA18923	0.8447	0.7136	7.40275e-05										Batch 7	NA18923	-0.2492	0.06209	0.370467	NS
Batch 7	GM18859	0.9338	0.8721	3.61353e-07										Batch 7	GM18859	0.9433	0.8897	1.36163e-07
Batch 7	GM19120	0.9342	0.8727	3.48791e-07										Batch 7	GM19120	0.9116	0.8309	2.25627e-06
