# Supplementary material for: A Population-Based Human In Vitro Approach to Quantify Inter-Individual Variability in Responses to Chemical Mixtures
Source: Toxics. 2022 Aug 1;10(8):441. doi: 10.3390/toxics10080441 (PMC9413237; doi:10.3390/toxics10080441)
Supplement: Supplementary file 1 [file toxics-10-00441-s001.zip › Table S5 Pearson correlation coefficients for interplate replicates across all cell lines.xlsx]

## Sheet: Sheet1
Table S5. Pearson correlation coefficients for intraplate replicates across all cell lines. Interplate replicate Pearson correlation coefficient (and r-squared) and p-values for all individual cell lines.
Batch #	Cell Line ID	Pearson (r)	r-squared	Pearson P-value	Pearson P-values (plotted)
Batch 1	HG00132	0.9314	0.867506	<0.000000000000001	1e-15
Batch 1	HG00257	0.6443	0.415122	<0.000000000000001	1e-15
Batch 1	HG00260	0.9352	0.874599	<0.000000000000001	1e-15
Batch 1	NA12275	0.8509	0.724031	<0.000000000000001	1e-15
Batch 1	NA19144	0.7806	0.609336	<0.000000000000001	1e-15
Batch 1	NA19222	0.8181	0.669288	<0.000000000000001	1e-15
Batch 1	NA20505	0.8424	0.709638	<0.000000000000001	1e-15
Batch 1	NA20815	0.8767	0.768603	<0.000000000000001	1e-15
Batch 2-1	HG00111	0.8875	0.787656	<0.000000000000001	1e-15
Batch 2-1	HG00235	0.8011	0.641761	<0.000000000000001	1e-15
Batch 2-1	HG00242	0.8179	0.66896	<0.000000000000001	1e-15
Batch 2-1	NA11894	0.8985	0.807302	<0.000000000000001	1e-15
Batch 2-1	NA12273	0.8511	0.724371	<0.000000000000001	1e-15
Batch 2-1	NA12546	0.7573	0.573503	<0.000000000000001	1e-15
Batch 2-1	NA12760	0.7993	0.63888	<0.000000000000001	1e-15
Batch 2-1	NA18861	0.9585	0.918722	<0.000000000000001	1e-15
Batch 2-1	NA18873	0.7766	0.603108	<0.000000000000001	1e-15
Batch 2-1	NA19093	0.8606	0.740632	<0.000000000000001	1e-15
Batch 2-1	NA19146	0.8843	0.781986	<0.000000000000001	1e-15
Batch 2-1	NA19150	0.7997	0.63952	<0.000000000000001	1e-15
Batch 2-1	NA20508	0.857	0.734449	<0.000000000000001	1e-15
Batch 2-1	NA20513	0.8475	0.718256	<0.000000000000001	1e-15
Batch 2-1	NA20532	0.8264	0.682937	<0.000000000000001	1e-15
Batch 2-2	HG00115	0.7418	0.550267	<0.000000000000001	1e-15
Batch 2-2	HG01791	0.7979	0.636644	<0.000000000000001	1e-15
Batch 2-2	NA12044	0.6752	0.455895	<0.000000000000001	1e-15
Batch 2-2	NA12761	0.791	0.625681	<0.000000000000001	1e-15
Batch 2-2	NA20524	0.6854	0.469773	<0.000000000000001	1e-15
Batch 2-2	NA20769	0.7425	0.551306	<0.000000000000001	1e-15
Batch 3	HG00122	0.8892	0.790677	<0.000000000000001	1e-15
Batch 3	HG00231	0.9094	0.827008	<0.000000000000001	1e-15
Batch 3	HG01790	0.6482	0.420163	<0.000000000000001	1e-15
Batch 3	NA11881	0.8688	0.754813	<0.000000000000001	1e-15
Batch 3	NA12234	0.7439	0.553387	<0.000000000000001	1e-15
Batch 3	NA12399	0.8282	0.685915	<0.000000000000001	1e-15
Batch 3	NA12775	0.9135	0.834482	<0.000000000000001	1e-15
Batch 3	NA19092	0.9379	0.879656	<0.000000000000001	1e-15
Batch 3	NA19098	0.8605	0.74046	<0.000000000000001	1e-15
Batch 3	NA19225	0.9506	0.90364	<0.000000000000001	1e-15
Batch 3	NA19236	0.8368	0.700234	<0.000000000000001	1e-15
Batch 3	NA20544	0.9156	0.838323	<0.000000000000001	1e-15
Batch 3	NA20774	0.9455	0.89397	<0.000000000000001	1e-15
Batch 3	NA20806	0.9077	0.823919	<0.000000000000001	1e-15
Batch 3	NA20809	0.8155	0.66504	<0.000000000000001	1e-15
Batch 3	NA20826	0.8004	0.64064	<0.000000000000001	1e-15
Batch 4-1	HG00130	0.8366	0.6999	<0.000000000000001	1e-15
Batch 4-1	HG00243	0.8921	0.795842	<0.000000000000001	1e-15
Batch 4-1	HG00252	0.871	0.758641	<0.000000000000001	1e-15
Batch 4-1	NA06984	0.8922	0.796021	<0.000000000000001	1e-15
Batch 4-1	NA12843	0.7583	0.575019	<0.000000000000001	1e-15
Batch 4-1	NA19113	0.863	0.744769	<0.000000000000001	1e-15
Batch 4-1	NA19201	0.8785	0.771762	<0.000000000000001	1e-15
Batch 4-1	NA19210	0.7396	0.547008	<0.000000000000001	1e-15
Batch 4-1	NA19235	0.8575	0.735306	<0.000000000000001	1e-15
Batch 4-1	NA19257	0.8361	0.699063	<0.000000000000001	1e-15
Batch 4-1	NA20510	0.9174	0.841623	<0.000000000000001	1e-15
Batch 4-1	NA20530	0.8349	0.697058	<0.000000000000001	1e-15
Batch 4-1	NA20589	0.8494	0.72148	<0.000000000000001	1e-15
Batch 4-1	NA20800	0.8245	0.6798	<0.000000000000001	1e-15
Batch 4-1	NA20813	0.9271	0.859514	<0.000000000000001	1e-15
Batch 4-2	HG00117	0.8491	0.720971	<0.000000000000001	1e-15
Batch 4-2	HG00150	0.7981	0.636964	<0.000000000000001	1e-15
Batch 4-2	HG00152	0.7097	0.503674	<0.000000000000001	1e-15
Batch 4-2	HG00154	0.8606	0.740632	<0.000000000000001	1e-15
Batch 4-2	HG00156	0.7155	0.51194	<0.000000000000001	1e-15
Batch 4-2	NA11840	0.8653	0.748744	<0.000000000000001	1e-15
Batch 4-2	NA12006	0.7869	0.619212	<0.000000000000001	1e-15
Batch 4-2	NA12155	0.8109	0.657559	<0.000000000000001	1e-15
Batch 4-2	NA12750	0.6225	0.387506	<0.000000000000001	1e-15
Batch 4-2	NA12751	0.8211	0.674205	<0.000000000000001	1e-15
Batch 4-2	NA12830	0.8463	0.716224	<0.000000000000001	1e-15
Batch 4-2	NA18489	0.8011	0.641761	<0.000000000000001	1e-15
Batch 4-2	NA18502	0.6646	0.441693	<0.000000000000001	1e-15
Batch 4-2	NA19206	0.7691	0.591515	<0.000000000000001	1e-15
Batch 4-2	NA20509	0.9095	0.82719	<0.000000000000001	1e-15
Batch 4-2	NA20534	0.886	0.784996	<0.000000000000001	1e-15
Batch 4-2	NA20542	0.8815	0.777042	<0.000000000000001	1e-15
Batch 5-1	HG00142	0.8475	0.718256	<0.000000000000001	1e-15
Batch 5-1	HG00251	0.793	0.628849	<0.000000000000001	1e-15
Batch 5-1	NA11930	0.805	0.648025	<0.000000000000001	1e-15
Batch 5-1	NA12341	0.6678	0.445957	<0.000000000000001	1e-15
Batch 5-1	NA12347	0.835	0.697225	<0.000000000000001	1e-15
Batch 5-1	NA12762	0.8733	0.762653	<0.000000000000001	1e-15
Batch 5-1	NA12777	0.8652	0.748571	<0.000000000000001	1e-15
Batch 5-1	NA12814	0.856	0.732736	<0.000000000000001	1e-15
Batch 5-1	NA12829	0.7782	0.605595	<0.000000000000001	1e-15
Batch 5-1	NA12873	0.8786	0.771938	<0.000000000000001	1e-15
Batch 5-1	NA12874	0.7859	0.617639	<0.000000000000001	1e-15
Batch 5-1	NA12889	0.8072	0.651572	<0.000000000000001	1e-15
Batch 5-1	NA12890	0.9067	0.822105	<0.000000000000001	1e-15
Batch 5-1	NA18519	0.7688	0.591053	<0.000000000000001	1e-15
Batch 5-1	NA18858	0.902	0.813604	<0.000000000000001	1e-15
Batch 5-1	NA19143	0.8729	0.761954	<0.000000000000001	1e-15
Batch 5-1	NA19172	0.6704	0.449436	<0.000000000000001	1e-15
Batch 5-1	NA20538	0.7837	0.614186	<0.000000000000001	1e-15
Batch 5-1	NA20539	0.8696	0.756204	<0.000000000000001	1e-15
Batch 5-2	HG00141	0.7175	0.514806	<0.000000000000001	1e-15
Batch 5-2	HG00240	0.8779	0.770708	<0.000000000000001	1e-15
Batch 5-2	NA07056	0.8778	0.770533	<0.000000000000001	1e-15
Batch 5-2	NA12249	0.8275	0.684756	<0.000000000000001	1e-15
Batch 5-2	NA18520	0.876	0.767376	<0.000000000000001	1e-15
Batch 5-2	NA19153	0.8094	0.655128	<0.000000000000001	1e-15
Batch 5-2	NA19256	0.7893	0.622994	<0.000000000000001	1e-15
Batch 5-2	NA20517	0.8081	0.653026	<0.000000000000001	1e-15
Batch 5-2	NA20521	0.8534	0.728292	<0.000000000000001	1e-15
Batch 5-2	NA20536	0.9279	0.860998	<0.000000000000001	1e-15
Batch 5-2	NA20543	0.8242	0.679306	<0.000000000000001	1e-15
Batch 5-2	NA20582	0.8221	0.675848	<0.000000000000001	1e-15
Batch 6-1	HG00136	0.8391	0.704089	<0.000000000000001	1e-15
Batch 6-1	HG00160	0.6884	0.473895	<0.000000000000001	1e-15
Batch 6-1	HG00249	0.9392	0.882097	<0.000000000000001	1e-15
Batch 6-1	NA07037	0.763	0.582169	<0.000000000000001	1e-15
Batch 6-1	NA11832	0.9349	0.874038	<0.000000000000001	1e-15
Batch 6-1	NA12005	0.7196	0.517824	<0.000000000000001	1e-15
Batch 6-1	NA12043	0.8399	0.705432	<0.000000000000001	1e-15
Batch 6-1	NA12286	0.7678	0.589517	<0.000000000000001	1e-15
Batch 6-1	GM12344	0.8799	0.774224	<0.000000000000001	1e-15
Batch 6-1	NA12400	0.8799	0.774224	<0.000000000000001	1e-15
Batch 6-1	NA12827	0.9359	0.875909	<0.000000000000001	1e-15
Batch 6-1	GM18916	0.8681	0.753598	<0.000000000000001	1e-15
Batch 6-1	NA19149	0.7739	0.598921	<0.000000000000001	1e-15
Batch 6-1	NA19198	0.7299	0.532754	<0.000000000000001	1e-15
Batch 6-1	NA19207	0.6484	0.420423	<0.000000000000001	1e-15
Batch 6-1	NA19223	0.8732	0.762478	<0.000000000000001	1e-15
Batch 6-1	NA20506	0.8727	0.761605	<0.000000000000001	1e-15
Batch 6-1	NA20514	0.7861	0.617953	<0.000000000000001	1e-15
Batch 6-1	NA20531	0.7821	0.61168	<0.000000000000001	1e-15
Batch 6-1	NA20588	0.6867	0.471557	<0.000000000000001	1e-15
Batch 6-2	HG00246	0.7814	0.610586	<0.000000000000001	1e-15
Batch 6-2	NA11829	0.4817	0.232035	<0.000000000000001	1e-15
Batch 6-2	NA11831	0.6567	0.431255	<0.000000000000001	1e-15
Batch 6-2	NA11918	0.6517	0.424713	<0.000000000000001	1e-15
Batch 6-2	NA12154	0.9157	0.838506	<0.000000000000001	1e-15
Batch 6-2	NA12413	0.7865	0.618582	<0.000000000000001	1e-15
Batch 6-2	GM12872	0.6472	0.418868	<0.000000000000001	1e-15
Batch 6-2	NA19130	0.8057	0.649152	<0.000000000000001	1e-15
Batch 6-2	NA19160	0.8837	0.780926	<0.000000000000001	1e-15
Batch 6-2	NA19171	0.8115	0.658532	<0.000000000000001	1e-15
Batch 6-2	NA19190	0.8141	0.662759	<0.000000000000001	1e-15
Batch 6-2	NA19204	0.831	0.690561	<0.000000000000001	1e-15
Batch 6-2	NA19247	0.7214	0.520418	<0.000000000000001	1e-15
Batch 6-2	NA20535	0.7709	0.594287	<0.000000000000001	1e-15
Batch 7	NA11995	0.8362	0.69923	<0.000000000000001	1e-15
Batch 7	NA18923	0.6795	0.46172	<0.000000000000001	1e-15
Batch 7	GM18859	0.9301	0.865086	<0.000000000000001	1e-15
Batch 7	GM19120	0.8344	0.696223	<0.000000000000001	1e-15
