# Supplementary material for: A Population-Based Human In Vitro Approach to Quantify Inter-Individual Variability in Responses to Chemical Mixtures
Source: Toxics. 2022 Aug 1;10(8):441. doi: 10.3390/toxics10080441 (PMC9413237; doi:10.3390/toxics10080441)
Supplement: Supplementary file 1 [file toxics-10-00441-s001.zip › Table S7 Chemical and mixture raw and normalized cytotoxicity data across all cell lines.xlsx]

## Sheet: Raw_Normalized_Data
Table S6. Chemical and mixture raw and normalized cytotoxicity data across all cell lines. Raw and normalized cytotoxicity data for 146 individual cell lines, including the concentration-response and intra- and inter-plate replicate data for all 42 chemicals and 8 defined mixtures.
CellLine	Chemical	Conc	Raw.data	Normalized.data
HG00111	1,2,3-TRICHLOROBENZENE	0.01-r1	6289	102.923
HG00111	1,2,3-TRICHLOROBENZENE	0.01-r2	7002	109.039
HG00111	1,2,3-TRICHLOROBENZENE	0.01-r3	5902	97.2454
HG00111	1,2,3-TRICHLOROBENZENE	0.1-r1	5137	84.0703
HG00111	1,2,3-TRICHLOROBENZENE	0.1-r2	6586	102.561
HG00111	1,2,3-TRICHLOROBENZENE	0.1-r3	5585	92.0223
HG00111	1,2,3-TRICHLOROBENZENE	1-r1	5399	88.3581
HG00111	1,2,3-TRICHLOROBENZENE	1-r2	6854	106.734
HG00111	1,2,3-TRICHLOROBENZENE	1-r3	7479	123.229
HG00111	1,2,3-TRICHLOROBENZENE	10-r1	5606	91.7458
HG00111	1,2,3-TRICHLOROBENZENE	10-r2	6816	106.143
HG00111	1,2,3-TRICHLOROBENZENE	10-r3	6976	114.941
HG00111	1,2,3-TRICHLOROBENZENE	100-r1	5044	82.5483
HG00111	1,2,3-TRICHLOROBENZENE	100-r2	6079	94.6657
HG00111	1,2,3-TRICHLOROBENZENE	100-r3	6308	103.935
HG00111	2,4-DINITROPHENOL	0.01-r1	5947	97.3264
HG00111	2,4-DINITROPHENOL	0.01-r2	5497	85.6024
HG00111	2,4-DINITROPHENOL	0.01-r3	5890	97.0477
HG00111	2,4-DINITROPHENOL	0.1-r1	5182	84.8067
HG00111	2,4-DINITROPHENOL	0.1-r2	6333	98.6211
HG00111	2,4-DINITROPHENOL	0.1-r3	5655	93.1757
HG00111	2,4-DINITROPHENOL	1-r1	6191	101.32
HG00111	2,4-DINITROPHENOL	1-r2	5951	92.6724
HG00111	2,4-DINITROPHENOL	1-r3	5731	94.4279
HG00111	2,4-DINITROPHENOL	10-r1	6023	98.5702
HG00111	2,4-DINITROPHENOL	10-r2	5779	89.9939
HG00111	2,4-DINITROPHENOL	10-r3	5634	92.8296
HG00111	2,4-DINITROPHENOL	100-r1	4677	76.5421
HG00111	2,4-DINITROPHENOL	100-r2	5704	88.826
HG00111	2,4-DINITROPHENOL	100-r3	5531	91.1325
HG00111	2,4-DINITROTOLUENE	0.01-r1	5495	89.9292
HG00111	2,4-DINITROTOLUENE	0.01-r2	5367	83.578
HG00111	2,4-DINITROTOLUENE	0.01-r3	6046	99.618
HG00111	2,4-DINITROTOLUENE	0.1-r1	5517	90.2892
HG00111	2,4-DINITROTOLUENE	0.1-r2	6466	100.692
HG00111	2,4-DINITROTOLUENE	0.1-r3	6184	101.892
HG00111	2,4-DINITROTOLUENE	1-r1	5422	88.7345
HG00111	2,4-DINITROTOLUENE	1-r2	6133	95.5066
HG00111	2,4-DINITROTOLUENE	1-r3	5561	91.6268
HG00111	2,4-DINITROTOLUENE	10-r1	5939	97.1955
HG00111	2,4-DINITROTOLUENE	10-r2	6259	97.4687
HG00111	2,4-DINITROTOLUENE	10-r3	6127	100.953
HG00111	2,4-DINITROTOLUENE	100-r1	5472	89.5528
HG00111	2,4-DINITROTOLUENE	100-r2	5363	83.5157
HG00111	2,4-DINITROTOLUENE	100-r3	5770	95.0705
HG00111	2,4,5-TRICHLOROPHENOL-2	0.01-r1	7245	118.569
HG00111	2,4,5-TRICHLOROPHENOL-2	0.01-r2	6083	94.728
HG00111	2,4,5-TRICHLOROPHENOL-2	0.01-r3	6882	113.393
HG00111	2,4,5-TRICHLOROPHENOL-2	0.1-r1	6557	107.309
HG00111	2,4,5-TRICHLOROPHENOL-2	0.1-r2	5545	86.3499
HG00111	2,4,5-TRICHLOROPHENOL-2	0.1-r3	6627	109.191
HG00111	2,4,5-TRICHLOROPHENOL-2	1-r1	6113	100.043
HG00111	2,4,5-TRICHLOROPHENOL-2	1-r2	5825	90.7103
HG00111	2,4,5-TRICHLOROPHENOL-2	1-r3	5747	94.6915
HG00111	2,4,5-TRICHLOROPHENOL-2	10-r1	5637	92.2531
HG00111	2,4,5-TRICHLOROPHENOL-2	10-r2	4988	77.676
HG00111	2,4,5-TRICHLOROPHENOL-2	10-r3	5966	98.2999
HG00111	2,4,5-TRICHLOROPHENOL-2	100-r1	3961	64.8243
HG00111	2,4,5-TRICHLOROPHENOL-2	100-r2	2613	40.6911
HG00111	2,4,5-TRICHLOROPHENOL-2	100-r3	1745	28.7518
HG00111	2,4,5-TRICHLOROPHENOL	0.01-r1	6463	105.771
HG00111	2,4,5-TRICHLOROPHENOL	0.01-r2	6178	96.2074
HG00111	2,4,5-TRICHLOROPHENOL	0.01-r3	6076	100.112
HG00111	2,4,5-TRICHLOROPHENOL	0.1-r1	5892	96.4263
HG00111	2,4,5-TRICHLOROPHENOL	0.1-r2	5514	85.8672
HG00111	2,4,5-TRICHLOROPHENOL	0.1-r3	6477	106.719
HG00111	2,4,5-TRICHLOROPHENOL	1-r1	6213	101.68
HG00111	2,4,5-TRICHLOROPHENOL	1-r2	6089	94.8214
HG00111	2,4,5-TRICHLOROPHENOL	1-r3	5933	97.7562
HG00111	2,4,5-TRICHLOROPHENOL	10-r1	6414	104.969
HG00111	2,4,5-TRICHLOROPHENOL	10-r2	6678	103.994
HG00111	2,4,5-TRICHLOROPHENOL	10-r3	5926	97.6408
HG00111	2,4,5-TRICHLOROPHENOL	100-r1	1656	27.1015
HG00111	2,4,5-TRICHLOROPHENOL	100-r2	1279	19.9173
HG00111	2,4,5-TRICHLOROPHENOL	100-r3	729	12.0115
HG00111	2,4,6-TRICHLOROPHENOL	0.01-r1	6488	106.18
HG00111	2,4,6-TRICHLOROPHENOL	0.01-r2	5783	90.0562
HG00111	2,4,6-TRICHLOROPHENOL	0.01-r3	6157	101.447
HG00111	2,4,6-TRICHLOROPHENOL	0.1-r1	5469	89.5037
HG00111	2,4,6-TRICHLOROPHENOL	0.1-r2	6101	95.0083
HG00111	2,4,6-TRICHLOROPHENOL	0.1-r3	7043	116.045
HG00111	2,4,6-TRICHLOROPHENOL	1-r1	5838	95.5426
HG00111	2,4,6-TRICHLOROPHENOL	1-r2	6508	101.346
HG00111	2,4,6-TRICHLOROPHENOL	1-r3	5780	95.2352
HG00111	2,4,6-TRICHLOROPHENOL	10-r1	5798	94.888
HG00111	2,4,6-TRICHLOROPHENOL	10-r2	6368	99.1662
HG00111	2,4,6-TRICHLOROPHENOL	10-r3	5750	94.7409
HG00111	2,4,6-TRICHLOROPHENOL	100-r1	6311	103.284
HG00111	2,4,6-TRICHLOROPHENOL	100-r2	6222	96.8926
HG00111	2,4,6-TRICHLOROPHENOL	100-r3	6250	102.979
HG00111	4,6-DINITRO-O-CRESOL	0.01-r1	5315	86.9834
HG00111	4,6-DINITRO-O-CRESOL	0.01-r2	5702	88.7948
HG00111	4,6-DINITRO-O-CRESOL	0.01-r3	5669	93.4063
HG00111	4,6-DINITRO-O-CRESOL	0.1-r1	5874	96.1318
HG00111	4,6-DINITRO-O-CRESOL	0.1-r2	5887	91.6758
HG00111	4,6-DINITRO-O-CRESOL	0.1-r3	6129	100.986
HG00111	4,6-DINITRO-O-CRESOL	1-r1	5706	93.3823
HG00111	4,6-DINITRO-O-CRESOL	1-r2	5274	82.1298
HG00111	4,6-DINITRO-O-CRESOL	1-r3	6223	102.534
HG00111	4,6-DINITRO-O-CRESOL	10-r1	5305	86.8197
HG00111	4,6-DINITRO-O-CRESOL	10-r2	5703	88.8104
HG00111	4,6-DINITRO-O-CRESOL	10-r3	6099	100.491
HG00111	4,6-DINITRO-O-CRESOL	100-r1	4316	70.6341
HG00111	4,6-DINITRO-O-CRESOL	100-r2	3628	56.4973
HG00111	4,6-DINITRO-O-CRESOL	100-r3	2661	43.8445
HG00111	ACENAPHTHENE	0.01-r1	5628	92.1058
HG00111	ACENAPHTHENE	0.01-r2	6136	95.5533
HG00111	ACENAPHTHENE	0.01-r3	5757	94.8563
HG00111	ACENAPHTHENE	0.1-r1	5485	89.7655
HG00111	ACENAPHTHENE	0.1-r2	6949	108.214
HG00111	ACENAPHTHENE	0.1-r3	6131	101.019
HG00111	ACENAPHTHENE	1-r1	6719	109.961
HG00111	ACENAPHTHENE	1-r2	5952	92.688
HG00111	ACENAPHTHENE	1-r3	5679	93.5711
HG00111	ACENAPHTHENE	10-r1	6673	109.208
HG00111	ACENAPHTHENE	10-r2	5920	92.1896
HG00111	ACENAPHTHENE	10-r3	6224	102.551
HG00111	ACENAPHTHENE	100-r1	6974	114.134
HG00111	ACENAPHTHENE	100-r2	5658	88.1096
HG00111	ACENAPHTHENE	100-r3	6237	102.765
HG00111	ALDRIN	0.01-r1	6809	111.434
HG00111	ALDRIN	0.01-r2	6636	103.34
HG00111	ALDRIN	0.01-r3	6771	111.564
HG00111	ALDRIN	0.1-r1	6248	102.253
HG00111	ALDRIN	0.1-r2	6548	101.969
HG00111	ALDRIN	0.1-r3	7271	119.802
HG00111	ALDRIN	1-r1	6824	111.679
HG00111	ALDRIN	1-r2	6661	103.729
HG00111	ALDRIN	1-r3	6545	107.84
HG00111	ALDRIN	10-r1	7097	116.147
HG00111	ALDRIN	10-r2	7165	111.578
HG00111	ALDRIN	10-r3	7026	115.765
HG00111	ALDRIN	100-r1	5783	94.6425
HG00111	ALDRIN	100-r2	4834	75.2778
HG00111	ALDRIN	100-r3	3696	60.8978
HG00111	AZINPHOS-METHYL	0.01-r1	5957	97.4901
HG00111	AZINPHOS-METHYL	0.01-r2	6446	100.381
HG00111	AZINPHOS-METHYL	0.01-r3	6296	103.737
HG00111	AZINPHOS-METHYL	0.1-r1	5497	89.9619
HG00111	AZINPHOS-METHYL	0.1-r2	5704	88.826
HG00111	AZINPHOS-METHYL	0.1-r3	6560	108.087
HG00111	AZINPHOS-METHYL	1-r1	5630	92.1385
HG00111	AZINPHOS-METHYL	1-r2	6401	99.6801
HG00111	AZINPHOS-METHYL	1-r3	6826	112.47
HG00111	AZINPHOS-METHYL	10-r1	6442	105.427
HG00111	AZINPHOS-METHYL	10-r2	6708	104.461
HG00111	AZINPHOS-METHYL	10-r3	5916	97.4761
HG00111	AZINPHOS-METHYL	100-r1	5927	96.9991
HG00111	AZINPHOS-METHYL	100-r2	5823	90.6791
HG00111	AZINPHOS-METHYL	100-r3	4828	79.5494
HG00111	BENZIDINE	0.01-r1	6005	98.2757
HG00111	BENZIDINE	0.01-r2	7109	110.705
HG00111	BENZIDINE	0.01-r3	6258	103.111
HG00111	BENZIDINE	0.1-r1	6968	114.036
HG00111	BENZIDINE	0.1-r2	6914	107.669
HG00111	BENZIDINE	0.1-r3	6960	114.678
HG00111	BENZIDINE	1-r1	6562	107.391
HG00111	BENZIDINE	1-r2	6587	102.577
HG00111	BENZIDINE	1-r3	6300	103.803
HG00111	BENZIDINE	10-r1	6309	103.251
HG00111	BENZIDINE	10-r2	6194	96.4565
HG00111	BENZIDINE	10-r3	6452	106.308
HG00111	BENZIDINE	100-r1	7260	118.815
HG00111	BENZIDINE	100-r2	6442	100.319
HG00111	BENZIDINE	100-r3	6338	104.429
HG00111	BENZO(A)ANTHRACENE	0.01-r1	5643	92.3513
HG00111	BENZO(A)ANTHRACENE	0.01-r2	6089	94.8214
HG00111	BENZO(A)ANTHRACENE	0.01-r3	6256	103.078
HG00111	BENZO(A)ANTHRACENE	0.1-r1	5356	87.6544
HG00111	BENZO(A)ANTHRACENE	0.1-r2	5877	91.52
HG00111	BENZO(A)ANTHRACENE	0.1-r3	5279	86.9804
HG00111	BENZO(A)ANTHRACENE	1-r1	5618	91.9422
HG00111	BENZO(A)ANTHRACENE	1-r2	6678	103.994
HG00111	BENZO(A)ANTHRACENE	1-r3	5420	89.3036
HG00111	BENZO(A)ANTHRACENE	10-r1	5607	91.7621
HG00111	BENZO(A)ANTHRACENE	10-r2	5325	82.924
HG00111	BENZO(A)ANTHRACENE	10-r3	6500	107.098
HG00111	BENZO(A)ANTHRACENE	100-r1	6350	103.922
HG00111	BENZO(A)ANTHRACENE	100-r2	7097	110.519
HG00111	BENZO(A)ANTHRACENE	100-r3	7315	120.527
HG00111	BENZO(B)FLUORANTHENE	0.01-r1	5481	89.7001
HG00111	BENZO(B)FLUORANTHENE	0.01-r2	6262	97.5155
HG00111	BENZO(B)FLUORANTHENE	0.01-r3	4934	81.296
HG00111	BENZO(B)FLUORANTHENE	0.1-r1	5305	86.8197
HG00111	BENZO(B)FLUORANTHENE	0.1-r2	6456	100.537
HG00111	BENZO(B)FLUORANTHENE	0.1-r3	5996	98.7942
HG00111	BENZO(B)FLUORANTHENE	1-r1	5378	88.0144
HG00111	BENZO(B)FLUORANTHENE	1-r2	6605	102.857
HG00111	BENZO(B)FLUORANTHENE	1-r3	5219	85.9918
HG00111	BENZO(B)FLUORANTHENE	10-r1	6258	102.416
HG00111	BENZO(B)FLUORANTHENE	10-r2	6088	94.8058
HG00111	BENZO(B)FLUORANTHENE	10-r3	5072	83.5697
HG00111	BENZO(B)FLUORANTHENE	100-r1	6672	109.192
HG00111	BENZO(B)FLUORANTHENE	100-r2	5476	85.2754
HG00111	BENZO(B)FLUORANTHENE	100-r3	5232	86.206
HG00111	CADMIUM(Chloride)	0.01-r1	6786	111.057
HG00111	CADMIUM(Chloride)	0.01-r2	7290	113.524
HG00111	CADMIUM(Chloride)	0.01-r3	6549	107.906
HG00111	CADMIUM(Chloride)	0.1-r1	6573	107.571
HG00111	CADMIUM(Chloride)	0.1-r2	7179	111.796
HG00111	CADMIUM(Chloride)	0.1-r3	5770	95.0705
HG00111	CADMIUM(Chloride)	1-r1	6236	102.056
HG00111	CADMIUM(Chloride)	1-r2	5786	90.1029
HG00111	CADMIUM(Chloride)	1-r3	6123	100.887
HG00111	CADMIUM(Chloride)	10-r1	5683	93.0059
HG00111	CADMIUM(Chloride)	10-r2	5366	83.5624
HG00111	CADMIUM(Chloride)	10-r3	5071	83.5533
HG00111	CADMIUM(Chloride)	100-r1	845	13.829
HG00111	CADMIUM(Chloride)	100-r2	287	4.46933
HG00111	CADMIUM(Chloride)	100-r3	82	1.35109
HG00111	CHLORPYRIFOS	0.01-r1	5830	95.4117
HG00111	CHLORPYRIFOS	0.01-r2	6690	104.181
HG00111	CHLORPYRIFOS	0.01-r3	6573	108.301
HG00111	CHLORPYRIFOS	0.1-r1	5126	83.8903
HG00111	CHLORPYRIFOS	0.1-r2	7020	109.319
HG00111	CHLORPYRIFOS	0.1-r3	6977	114.958
HG00111	CHLORPYRIFOS	1-r1	5684	93.0223
HG00111	CHLORPYRIFOS	1-r2	6149	95.7558
HG00111	CHLORPYRIFOS	1-r3	5957	98.1516
HG00111	CHLORPYRIFOS	10-r1	6451	105.575
HG00111	CHLORPYRIFOS	10-r2	5914	92.0962
HG00111	CHLORPYRIFOS	10-r3	6037	99.4698
HG00111	CHLORPYRIFOS	100-r1	5663	92.6786
HG00111	CHLORPYRIFOS	100-r2	6462	100.63
HG00111	CHLORPYRIFOS	100-r3	5828	96.0261
HG00111	COBALT	0.01-r1	7199	117.816
HG00111	COBALT	0.01-r2	6553	102.047
HG00111	COBALT	0.01-r3	6627	109.191
HG00111	COBALT	0.1-r1	6404	104.806
HG00111	COBALT	0.1-r2	6267	97.5933
HG00111	COBALT	0.1-r3	5764	94.9716
HG00111	COBALT	1-r1	6209	101.614
HG00111	COBALT	1-r2	6007	93.5445
HG00111	COBALT	1-r3	6262	103.177
HG00111	COBALT	10-r1	6218	101.762
HG00111	COBALT	10-r2	6436	100.225
HG00111	COBALT	10-r3	6341	104.479
HG00111	COBALT	100-r1	3554	58.1635
HG00111	COBALT	100-r2	4089	63.6763
HG00111	COBALT	100-r3	3647	60.0905
HG00111	CRESOL, PARA-	0.01-r1	5096	83.3993
HG00111	CRESOL, PARA-	0.01-r2	6642	103.433
HG00111	CRESOL, PARA-	0.01-r3	4989	82.2022
HG00111	CRESOL, PARA-	0.1-r1	5702	93.3169
HG00111	CRESOL, PARA-	0.1-r2	7071	110.114
HG00111	CRESOL, PARA-	0.1-r3	5415	89.2213
HG00111	CRESOL, PARA-	1-r1	5947	97.3264
HG00111	CRESOL, PARA-	1-r2	5441	84.7304
HG00111	CRESOL, PARA-	1-r3	5415	89.2213
HG00111	CRESOL, PARA-	10-r1	6741	110.321
HG00111	CRESOL, PARA-	10-r2	4929	76.7572
HG00111	CRESOL, PARA-	10-r3	5486	90.3911
HG00111	CRESOL, PARA-	100-r1	7167	117.293
HG00111	CRESOL, PARA-	100-r2	5228	81.4134
HG00111	CRESOL, PARA-	100-r3	5259	86.6509
HG00111	DDD, P,P'-	0.01-r1	6370	104.249
HG00111	DDD, P,P'-	0.01-r2	6702	104.367
HG00111	DDD, P,P'-	0.01-r3	6900	113.689
HG00111	DDD, P,P'-	0.1-r1	6311	103.284
HG00111	DDD, P,P'-	0.1-r2	6685	104.103
HG00111	DDD, P,P'-	0.1-r3	6980	115.007
HG00111	DDD, P,P'-	1-r1	6504	106.442
HG00111	DDD, P,P'-	1-r2	6884	107.202
HG00111	DDD, P,P'-	1-r3	6533	107.642
HG00111	DDD, P,P'-	10-r1	6285	102.858
HG00111	DDD, P,P'-	10-r2	6027	93.8559
HG00111	DDD, P,P'-	10-r3	6259	103.128
HG00111	DDD, P,P'-	100-r1	5699	93.2678
HG00111	DDD, P,P'-	100-r2	6826	106.298
HG00111	DDD, P,P'-	100-r3	6267	103.259
HG00111	DDT, O,P'-	0.01-r1	5630	92.1385
HG00111	DDT, O,P'-	0.01-r2	6800	105.894
HG00111	DDT, O,P'-	0.01-r3	5551	91.4621
HG00111	DDT, O,P'-	0.1-r1	5803	94.9698
HG00111	DDT, O,P'-	0.1-r2	6009	93.5756
HG00111	DDT, O,P'-	0.1-r3	5643	92.9779
HG00111	DDT, O,P'-	1-r1	5811	95.1007
HG00111	DDT, O,P'-	1-r2	5946	92.5945
HG00111	DDT, O,P'-	1-r3	5805	95.6472
HG00111	DDT, O,P'-	10-r1	6507	106.491
HG00111	DDT, O,P'-	10-r2	5715	88.9973
HG00111	DDT, O,P'-	10-r3	5927	97.6573
HG00111	DDT, O,P'-	100-r1	5762	94.2988
HG00111	DDT, O,P'-	100-r2	3956	61.6051
HG00111	DDT, O,P'-	100-r3	396	6.52477
HG00111	DDT, P,P'-	0.01-r1	6382	104.446
HG00111	DDT, P,P'-	0.01-r2	6183	96.2852
HG00111	DDT, P,P'-	0.01-r3	6127	100.953
HG00111	DDT, P,P'-	0.1-r1	6174	101.041
HG00111	DDT, P,P'-	0.1-r2	6109	95.1329
HG00111	DDT, P,P'-	0.1-r3	5542	91.3138
HG00111	DDT, P,P'-	1-r1	6062	99.2085
HG00111	DDT, P,P'-	1-r2	6877	107.093
HG00111	DDT, P,P'-	1-r3	6810	112.206
HG00111	DDT, P,P'-	10-r1	6998	114.527
HG00111	DDT, P,P'-	10-r2	6834	106.423
HG00111	DDT, P,P'-	10-r3	5701	93.9336
HG00111	DDT, P,P'-	100-r1	7247	118.602
HG00111	DDT, P,P'-	100-r2	6476	100.848
HG00111	DDT, P,P'-	100-r3	6077	100.129
HG00111	DI-N-BUTYL PHTHALATE	0.01-r1	6351	103.938
HG00111	DI-N-BUTYL PHTHALATE	0.01-r2	6107	95.1017
HG00111	DI-N-BUTYL PHTHALATE	0.01-r3	5457	89.9133
HG00111	DI-N-BUTYL PHTHALATE	0.1-r1	6721	109.993
HG00111	DI-N-BUTYL PHTHALATE	0.1-r2	6018	93.7158
HG00111	DI-N-BUTYL PHTHALATE	0.1-r3	6197	102.106
HG00111	DI-N-BUTYL PHTHALATE	1-r1	5934	97.1137
HG00111	DI-N-BUTYL PHTHALATE	1-r2	6329	98.5588
HG00111	DI-N-BUTYL PHTHALATE	1-r3	6382	105.154
HG00111	DI-N-BUTYL PHTHALATE	10-r1	5884	96.2954
HG00111	DI-N-BUTYL PHTHALATE	10-r2	6064	94.4321
HG00111	DI-N-BUTYL PHTHALATE	10-r3	6115	100.755
HG00111	DI-N-BUTYL PHTHALATE	100-r1	4988	81.6318
HG00111	DI-N-BUTYL PHTHALATE	100-r2	6203	96.5967
HG00111	DI-N-BUTYL PHTHALATE	100-r3	5886	96.9818
HG00111	DI(2-ETHYLHEXYL)PHTHALATE	0.01-r1	5615	91.8931
HG00111	DI(2-ETHYLHEXYL)PHTHALATE	0.01-r2	5373	83.6714
HG00111	DI(2-ETHYLHEXYL)PHTHALATE	0.01-r3	5916	97.4761
HG00111	DI(2-ETHYLHEXYL)PHTHALATE	0.1-r1	5588	91.4512
HG00111	DI(2-ETHYLHEXYL)PHTHALATE	0.1-r2	5968	92.9371
HG00111	DI(2-ETHYLHEXYL)PHTHALATE	0.1-r3	6516	107.362
HG00111	DI(2-ETHYLHEXYL)PHTHALATE	1-r1	5558	90.9602
HG00111	DI(2-ETHYLHEXYL)PHTHALATE	1-r2	6457	100.552
HG00111	DI(2-ETHYLHEXYL)PHTHALATE	1-r3	6482	106.802
HG00111	DI(2-ETHYLHEXYL)PHTHALATE	10-r1	6231	101.974
HG00111	DI(2-ETHYLHEXYL)PHTHALATE	10-r2	6237	97.1262
HG00111	DI(2-ETHYLHEXYL)PHTHALATE	10-r3	5446	89.732
HG00111	DI(2-ETHYLHEXYL)PHTHALATE	100-r1	5845	95.6572
HG00111	DI(2-ETHYLHEXYL)PHTHALATE	100-r2	5686	88.5457
HG00111	DI(2-ETHYLHEXYL)PHTHALATE	100-r3	5105	84.1135
HG00111	DIAZINON	0.01-r1	5600	91.6476
HG00111	DIAZINON	0.01-r2	4752	74.0009
HG00111	DIAZINON	0.01-r3	4846	79.846
HG00111	DIAZINON	0.1-r1	6755	110.55
HG00111	DIAZINON	0.1-r2	5326	82.9395
HG00111	DIAZINON	0.1-r3	5041	83.059
HG00111	DIAZINON	1-r1	6271	102.629
HG00111	DIAZINON	1-r2	5463	85.073
HG00111	DIAZINON	1-r3	5583	91.9893
HG00111	DIAZINON	10-r1	5344	87.458
HG00111	DIAZINON	10-r2	6252	97.3597
HG00111	DIAZINON	10-r3	5703	93.9665
HG00111	DIAZINON	100-r1	6819	111.597
HG00111	DIAZINON	100-r2	6450	100.443
HG00111	DIAZINON	100-r3	5626	92.6978
HG00111	DICOFOL	0.01-r1	5619	91.9585
HG00111	DICOFOL	0.01-r2	5865	91.3332
HG00111	DICOFOL	0.01-r3	5580	91.9399
HG00111	DICOFOL	0.1-r1	7025	114.969
HG00111	DICOFOL	0.1-r2	6246	97.2663
HG00111	DICOFOL	0.1-r3	5394	88.8752
HG00111	DICOFOL	1-r1	6390	104.576
HG00111	DICOFOL	1-r2	6351	98.9014
HG00111	DICOFOL	1-r3	5558	91.5774
HG00111	DICOFOL	10-r1	5407	88.489
HG00111	DICOFOL	10-r2	5465	85.1041
HG00111	DICOFOL	10-r3	5653	93.1427
HG00111	DICOFOL	100-r1	4941	80.8626
HG00111	DICOFOL	100-r2	4859	75.6671
HG00111	DICOFOL	100-r3	4733	77.9842
HG00111	DIELDRIN	0.01-r1	6879	112.579
HG00111	DIELDRIN	0.01-r2	6257	97.4376
HG00111	DIELDRIN	0.01-r3	6878	113.327
HG00111	DIELDRIN	0.1-r1	6462	105.755
HG00111	DIELDRIN	0.1-r2	6576	102.405
HG00111	DIELDRIN	0.1-r3	6933	114.233
HG00111	DIELDRIN	1-r1	6170	100.976
HG00111	DIELDRIN	1-r2	6749	105.099
HG00111	DIELDRIN	1-r3	6620	109.076
HG00111	DIELDRIN	10-r1	5814	95.1498
HG00111	DIELDRIN	10-r2	6843	106.563
HG00111	DIELDRIN	10-r3	6537	107.708
HG00111	DIELDRIN	100-r1	5641	92.3186
HG00111	DIELDRIN	100-r2	5662	88.1719
HG00111	DIELDRIN	100-r3	3484	57.4048
HG00111	DISULFOTON	0.01-r1	6046	98.9466
HG00111	DISULFOTON	0.01-r2	6797	105.847
HG00111	DISULFOTON	0.01-r3	5816	95.8284
HG00111	DISULFOTON	0.1-r1	6334	103.66
HG00111	DISULFOTON	0.1-r2	5611	87.3777
HG00111	DISULFOTON	0.1-r3	5794	95.4659
HG00111	DISULFOTON	1-r1	6242	102.154
HG00111	DISULFOTON	1-r2	6046	94.1518
HG00111	DISULFOTON	1-r3	5874	96.7841
HG00111	DISULFOTON	10-r1	5663	92.6786
HG00111	DISULFOTON	10-r2	5777	89.9628
HG00111	DISULFOTON	10-r3	6713	110.608
HG00111	DISULFOTON	100-r1	5740	93.9388
HG00111	DISULFOTON	100-r2	6494	101.128
HG00111	DISULFOTON	100-r3	5734	94.4773
HG00111	DMSO	0-r1	5187	84.8886
HG00111	DMSO	0-r1	5187	102.94
HG00111	DMSO	0-r1	5187	88.5708
HG00111	DMSO	0-r1	5187	106.197
HG00111	DMSO	0-r1	5187	117.423
HG00111	DMSO	0-r1	5187	90.7638
HG00111	DMSO	0-r1	5187	98.5375
HG00111	DMSO	0-r1	5187	94.0206
HG00111	DMSO	0-r1	5187	110.615
HG00111	DMSO	0-r1	5187	108.635
HG00111	DMSO	0-r1	5187	107.686
HG00111	DMSO	0-r1	5187	93.5951
HG00111	DMSO	0-r1	5187	90.7147
HG00111	DMSO	0-r1	5187	113.938
HG00111	DMSO	0-r1	5187	93.5133
HG00111	DMSO	0-r1	5187	114.674
HG00111	DMSO	0-r1	5187	87.638
HG00111	DMSO	0-r1	5187	102.089
HG00111	DMSO	0-r1	5187	95.3298
HG00111	DMSO	0-r1	5187	102.662
HG00111	DMSO	0-r1	5187	96.1809
HG00111	DMSO	0-r1	5187	99.3885
HG00111	DMSO	0-r1	6290	84.8886
HG00111	DMSO	0-r1	6290	102.94
HG00111	DMSO	0-r1	6290	88.5708
HG00111	DMSO	0-r1	6290	106.197
HG00111	DMSO	0-r1	6290	117.423
HG00111	DMSO	0-r1	6290	90.7638
HG00111	DMSO	0-r1	6290	98.5375
HG00111	DMSO	0-r1	6290	94.0206
HG00111	DMSO	0-r1	6290	110.615
HG00111	DMSO	0-r1	6290	108.635
HG00111	DMSO	0-r1	6290	107.686
HG00111	DMSO	0-r1	6290	93.5951
HG00111	DMSO	0-r1	6290	90.7147
HG00111	DMSO	0-r1	6290	113.938
HG00111	DMSO	0-r1	6290	93.5133
HG00111	DMSO	0-r1	6290	114.674
HG00111	DMSO	0-r1	6290	87.638
HG00111	DMSO	0-r1	6290	102.089
HG00111	DMSO	0-r1	6290	95.3298
HG00111	DMSO	0-r1	6290	102.662
HG00111	DMSO	0-r1	6290	96.1809
HG00111	DMSO	0-r1	6290	99.3885
HG00111	DMSO	0-r1	5412	84.8886
HG00111	DMSO	0-r1	5412	102.94
HG00111	DMSO	0-r1	5412	88.5708
HG00111	DMSO	0-r1	5412	106.197
HG00111	DMSO	0-r1	5412	117.423
HG00111	DMSO	0-r1	5412	90.7638
HG00111	DMSO	0-r1	5412	98.5375
HG00111	DMSO	0-r1	5412	94.0206
HG00111	DMSO	0-r1	5412	110.615
HG00111	DMSO	0-r1	5412	108.635
HG00111	DMSO	0-r1	5412	107.686
HG00111	DMSO	0-r1	5412	93.5951
HG00111	DMSO	0-r1	5412	90.7147
HG00111	DMSO	0-r1	5412	113.938
HG00111	DMSO	0-r1	5412	93.5133
HG00111	DMSO	0-r1	5412	114.674
HG00111	DMSO	0-r1	5412	87.638
HG00111	DMSO	0-r1	5412	102.089
HG00111	DMSO	0-r1	5412	95.3298
HG00111	DMSO	0-r1	5412	102.662
HG00111	DMSO	0-r1	5412	96.1809
HG00111	DMSO	0-r1	5412	99.3885
HG00111	DMSO	0-r1	6489	84.8886
HG00111	DMSO	0-r1	6489	102.94
HG00111	DMSO	0-r1	6489	88.5708
HG00111	DMSO	0-r1	6489	106.197
HG00111	DMSO	0-r1	6489	117.423
HG00111	DMSO	0-r1	6489	90.7638
HG00111	DMSO	0-r1	6489	98.5375
HG00111	DMSO	0-r1	6489	94.0206
HG00111	DMSO	0-r1	6489	110.615
HG00111	DMSO	0-r1	6489	108.635
HG00111	DMSO	0-r1	6489	107.686
HG00111	DMSO	0-r1	6489	93.5951
HG00111	DMSO	0-r1	6489	90.7147
HG00111	DMSO	0-r1	6489	113.938
HG00111	DMSO	0-r1	6489	93.5133
HG00111	DMSO	0-r1	6489	114.674
HG00111	DMSO	0-r1	6489	87.638
HG00111	DMSO	0-r1	6489	102.089
HG00111	DMSO	0-r1	6489	95.3298
HG00111	DMSO	0-r1	6489	102.662
HG00111	DMSO	0-r1	6489	96.1809
HG00111	DMSO	0-r1	6489	99.3885
HG00111	DMSO	0-r1	7175	84.8886
HG00111	DMSO	0-r1	7175	102.94
HG00111	DMSO	0-r1	7175	88.5708
HG00111	DMSO	0-r1	7175	106.197
HG00111	DMSO	0-r1	7175	117.423
HG00111	DMSO	0-r1	7175	90.7638
HG00111	DMSO	0-r1	7175	98.5375
HG00111	DMSO	0-r1	7175	94.0206
HG00111	DMSO	0-r1	7175	110.615
HG00111	DMSO	0-r1	7175	108.635
HG00111	DMSO	0-r1	7175	107.686
HG00111	DMSO	0-r1	7175	93.5951
HG00111	DMSO	0-r1	7175	90.7147
HG00111	DMSO	0-r1	7175	113.938
HG00111	DMSO	0-r1	7175	93.5133
HG00111	DMSO	0-r1	7175	114.674
HG00111	DMSO	0-r1	7175	87.638
HG00111	DMSO	0-r1	7175	102.089
HG00111	DMSO	0-r1	7175	95.3298
HG00111	DMSO	0-r1	7175	102.662
HG00111	DMSO	0-r1	7175	96.1809
HG00111	DMSO	0-r1	7175	99.3885
HG00111	DMSO	0-r1	5546	84.8886
HG00111	DMSO	0-r1	5546	102.94
HG00111	DMSO	0-r1	5546	88.5708
HG00111	DMSO	0-r1	5546	106.197
HG00111	DMSO	0-r1	5546	117.423
HG00111	DMSO	0-r1	5546	90.7638
HG00111	DMSO	0-r1	5546	98.5375
HG00111	DMSO	0-r1	5546	94.0206
HG00111	DMSO	0-r1	5546	110.615
HG00111	DMSO	0-r1	5546	108.635
HG00111	DMSO	0-r1	5546	107.686
HG00111	DMSO	0-r1	5546	93.5951
HG00111	DMSO	0-r1	5546	90.7147
HG00111	DMSO	0-r1	5546	113.938
HG00111	DMSO	0-r1	5546	93.5133
HG00111	DMSO	0-r1	5546	114.674
HG00111	DMSO	0-r1	5546	87.638
HG00111	DMSO	0-r1	5546	102.089
HG00111	DMSO	0-r1	5546	95.3298
HG00111	DMSO	0-r1	5546	102.662
HG00111	DMSO	0-r1	5546	96.1809
HG00111	DMSO	0-r1	5546	99.3885
HG00111	DMSO	0-r1	6021	84.8886
HG00111	DMSO	0-r1	6021	102.94
HG00111	DMSO	0-r1	6021	88.5708
HG00111	DMSO	0-r1	6021	106.197
HG00111	DMSO	0-r1	6021	117.423
HG00111	DMSO	0-r1	6021	90.7638
HG00111	DMSO	0-r1	6021	98.5375
HG00111	DMSO	0-r1	6021	94.0206
HG00111	DMSO	0-r1	6021	110.615
HG00111	DMSO	0-r1	6021	108.635
HG00111	DMSO	0-r1	6021	107.686
HG00111	DMSO	0-r1	6021	93.5951
HG00111	DMSO	0-r1	6021	90.7147
HG00111	DMSO	0-r1	6021	113.938
HG00111	DMSO	0-r1	6021	93.5133
HG00111	DMSO	0-r1	6021	114.674
HG00111	DMSO	0-r1	6021	87.638
HG00111	DMSO	0-r1	6021	102.089
HG00111	DMSO	0-r1	6021	95.3298
HG00111	DMSO	0-r1	6021	102.662
HG00111	DMSO	0-r1	6021	96.1809
HG00111	DMSO	0-r1	6021	99.3885
HG00111	DMSO	0-r1	5745	84.8886
HG00111	DMSO	0-r1	5745	102.94
HG00111	DMSO	0-r1	5745	88.5708
HG00111	DMSO	0-r1	5745	106.197
HG00111	DMSO	0-r1	5745	117.423
HG00111	DMSO	0-r1	5745	90.7638
HG00111	DMSO	0-r1	5745	98.5375
HG00111	DMSO	0-r1	5745	94.0206
HG00111	DMSO	0-r1	5745	110.615
HG00111	DMSO	0-r1	5745	108.635
HG00111	DMSO	0-r1	5745	107.686
HG00111	DMSO	0-r1	5745	93.5951
HG00111	DMSO	0-r1	5745	90.7147
HG00111	DMSO	0-r1	5745	113.938
HG00111	DMSO	0-r1	5745	93.5133
HG00111	DMSO	0-r1	5745	114.674
HG00111	DMSO	0-r1	5745	87.638
HG00111	DMSO	0-r1	5745	102.089
HG00111	DMSO	0-r1	5745	95.3298
HG00111	DMSO	0-r1	5745	102.662
HG00111	DMSO	0-r1	5745	96.1809
HG00111	DMSO	0-r1	5745	99.3885
HG00111	DMSO	0-r1	6759	84.8886
HG00111	DMSO	0-r1	6759	102.94
HG00111	DMSO	0-r1	6759	88.5708
HG00111	DMSO	0-r1	6759	106.197
HG00111	DMSO	0-r1	6759	117.423
HG00111	DMSO	0-r1	6759	90.7638
HG00111	DMSO	0-r1	6759	98.5375
HG00111	DMSO	0-r1	6759	94.0206
HG00111	DMSO	0-r1	6759	110.615
HG00111	DMSO	0-r1	6759	108.635
HG00111	DMSO	0-r1	6759	107.686
HG00111	DMSO	0-r1	6759	93.5951
HG00111	DMSO	0-r1	6759	90.7147
HG00111	DMSO	0-r1	6759	113.938
HG00111	DMSO	0-r1	6759	93.5133
HG00111	DMSO	0-r1	6759	114.674
HG00111	DMSO	0-r1	6759	87.638
HG00111	DMSO	0-r1	6759	102.089
HG00111	DMSO	0-r1	6759	95.3298
HG00111	DMSO	0-r1	6759	102.662
HG00111	DMSO	0-r1	6759	96.1809
HG00111	DMSO	0-r1	6759	99.3885
HG00111	DMSO	0-r1	6638	84.8886
HG00111	DMSO	0-r1	6638	102.94
HG00111	DMSO	0-r1	6638	88.5708
HG00111	DMSO	0-r1	6638	106.197
HG00111	DMSO	0-r1	6638	117.423
HG00111	DMSO	0-r1	6638	90.7638
HG00111	DMSO	0-r1	6638	98.5375
HG00111	DMSO	0-r1	6638	94.0206
HG00111	DMSO	0-r1	6638	110.615
HG00111	DMSO	0-r1	6638	108.635
HG00111	DMSO	0-r1	6638	107.686
HG00111	DMSO	0-r1	6638	93.5951
HG00111	DMSO	0-r1	6638	90.7147
HG00111	DMSO	0-r1	6638	113.938
HG00111	DMSO	0-r1	6638	93.5133
HG00111	DMSO	0-r1	6638	114.674
HG00111	DMSO	0-r1	6638	87.638
HG00111	DMSO	0-r1	6638	102.089
HG00111	DMSO	0-r1	6638	95.3298
HG00111	DMSO	0-r1	6638	102.662
HG00111	DMSO	0-r1	6638	96.1809
HG00111	DMSO	0-r1	6638	99.3885
HG00111	DMSO	0-r1	6580	84.8886
HG00111	DMSO	0-r1	6580	102.94
HG00111	DMSO	0-r1	6580	88.5708
HG00111	DMSO	0-r1	6580	106.197
HG00111	DMSO	0-r1	6580	117.423
HG00111	DMSO	0-r1	6580	90.7638
HG00111	DMSO	0-r1	6580	98.5375
HG00111	DMSO	0-r1	6580	94.0206
HG00111	DMSO	0-r1	6580	110.615
HG00111	DMSO	0-r1	6580	108.635
HG00111	DMSO	0-r1	6580	107.686
HG00111	DMSO	0-r1	6580	93.5951
HG00111	DMSO	0-r1	6580	90.7147
HG00111	DMSO	0-r1	6580	113.938
HG00111	DMSO	0-r1	6580	93.5133
HG00111	DMSO	0-r1	6580	114.674
HG00111	DMSO	0-r1	6580	87.638
HG00111	DMSO	0-r1	6580	102.089
HG00111	DMSO	0-r1	6580	95.3298
HG00111	DMSO	0-r1	6580	102.662
HG00111	DMSO	0-r1	6580	96.1809
HG00111	DMSO	0-r1	6580	99.3885
HG00111	DMSO	0-r1	5719	84.8886
HG00111	DMSO	0-r1	5719	102.94
HG00111	DMSO	0-r1	5719	88.5708
HG00111	DMSO	0-r1	5719	106.197
HG00111	DMSO	0-r1	5719	117.423
HG00111	DMSO	0-r1	5719	90.7638
HG00111	DMSO	0-r1	5719	98.5375
HG00111	DMSO	0-r1	5719	94.0206
HG00111	DMSO	0-r1	5719	110.615
HG00111	DMSO	0-r1	5719	108.635
HG00111	DMSO	0-r1	5719	107.686
HG00111	DMSO	0-r1	5719	93.5951
HG00111	DMSO	0-r1	5719	90.7147
HG00111	DMSO	0-r1	5719	113.938
HG00111	DMSO	0-r1	5719	93.5133
HG00111	DMSO	0-r1	5719	114.674
HG00111	DMSO	0-r1	5719	87.638
HG00111	DMSO	0-r1	5719	102.089
HG00111	DMSO	0-r1	5719	95.3298
HG00111	DMSO	0-r1	5719	102.662
HG00111	DMSO	0-r1	5719	96.1809
HG00111	DMSO	0-r1	5719	99.3885
HG00111	DMSO	0-r1	5543	84.8886
HG00111	DMSO	0-r1	5543	102.94
HG00111	DMSO	0-r1	5543	88.5708
HG00111	DMSO	0-r1	5543	106.197
HG00111	DMSO	0-r1	5543	117.423
HG00111	DMSO	0-r1	5543	90.7638
HG00111	DMSO	0-r1	5543	98.5375
HG00111	DMSO	0-r1	5543	94.0206
HG00111	DMSO	0-r1	5543	110.615
HG00111	DMSO	0-r1	5543	108.635
HG00111	DMSO	0-r1	5543	107.686
HG00111	DMSO	0-r1	5543	93.5951
HG00111	DMSO	0-r1	5543	90.7147
HG00111	DMSO	0-r1	5543	113.938
HG00111	DMSO	0-r1	5543	93.5133
HG00111	DMSO	0-r1	5543	114.674
HG00111	DMSO	0-r1	5543	87.638
HG00111	DMSO	0-r1	5543	102.089
HG00111	DMSO	0-r1	5543	95.3298
HG00111	DMSO	0-r1	5543	102.662
HG00111	DMSO	0-r1	5543	96.1809
HG00111	DMSO	0-r1	5543	99.3885
HG00111	DMSO	0-r1	6962	84.8886
HG00111	DMSO	0-r1	6962	102.94
HG00111	DMSO	0-r1	6962	88.5708
HG00111	DMSO	0-r1	6962	106.197
HG00111	DMSO	0-r1	6962	117.423
HG00111	DMSO	0-r1	6962	90.7638
HG00111	DMSO	0-r1	6962	98.5375
HG00111	DMSO	0-r1	6962	94.0206
HG00111	DMSO	0-r1	6962	110.615
HG00111	DMSO	0-r1	6962	108.635
HG00111	DMSO	0-r1	6962	107.686
HG00111	DMSO	0-r1	6962	93.5951
HG00111	DMSO	0-r1	6962	90.7147
HG00111	DMSO	0-r1	6962	113.938
HG00111	DMSO	0-r1	6962	93.5133
HG00111	DMSO	0-r1	6962	114.674
HG00111	DMSO	0-r1	6962	87.638
HG00111	DMSO	0-r1	6962	102.089
HG00111	DMSO	0-r1	6962	95.3298
HG00111	DMSO	0-r1	6962	102.662
HG00111	DMSO	0-r1	6962	96.1809
HG00111	DMSO	0-r1	6962	99.3885
HG00111	DMSO	0-r1	5714	84.8886
HG00111	DMSO	0-r1	5714	102.94
HG00111	DMSO	0-r1	5714	88.5708
HG00111	DMSO	0-r1	5714	106.197
HG00111	DMSO	0-r1	5714	117.423
HG00111	DMSO	0-r1	5714	90.7638
HG00111	DMSO	0-r1	5714	98.5375
HG00111	DMSO	0-r1	5714	94.0206
HG00111	DMSO	0-r1	5714	110.615
HG00111	DMSO	0-r1	5714	108.635
HG00111	DMSO	0-r1	5714	107.686
HG00111	DMSO	0-r1	5714	93.5951
HG00111	DMSO	0-r1	5714	90.7147
HG00111	DMSO	0-r1	5714	113.938
HG00111	DMSO	0-r1	5714	93.5133
HG00111	DMSO	0-r1	5714	114.674
HG00111	DMSO	0-r1	5714	87.638
HG00111	DMSO	0-r1	5714	102.089
HG00111	DMSO	0-r1	5714	95.3298
HG00111	DMSO	0-r1	5714	102.662
HG00111	DMSO	0-r1	5714	96.1809
HG00111	DMSO	0-r1	5714	99.3885
HG00111	DMSO	0-r1	7007	84.8886
HG00111	DMSO	0-r1	7007	102.94
HG00111	DMSO	0-r1	7007	88.5708
HG00111	DMSO	0-r1	7007	106.197
HG00111	DMSO	0-r1	7007	117.423
HG00111	DMSO	0-r1	7007	90.7638
HG00111	DMSO	0-r1	7007	98.5375
HG00111	DMSO	0-r1	7007	94.0206
HG00111	DMSO	0-r1	7007	110.615
HG00111	DMSO	0-r1	7007	108.635
HG00111	DMSO	0-r1	7007	107.686
HG00111	DMSO	0-r1	7007	93.5951
HG00111	DMSO	0-r1	7007	90.7147
HG00111	DMSO	0-r1	7007	113.938
HG00111	DMSO	0-r1	7007	93.5133
HG00111	DMSO	0-r1	7007	114.674
HG00111	DMSO	0-r1	7007	87.638
HG00111	DMSO	0-r1	7007	102.089
HG00111	DMSO	0-r1	7007	95.3298
HG00111	DMSO	0-r1	7007	102.662
HG00111	DMSO	0-r1	7007	96.1809
HG00111	DMSO	0-r1	7007	99.3885
HG00111	DMSO	0-r1	5355	84.8886
HG00111	DMSO	0-r1	5355	102.94
HG00111	DMSO	0-r1	5355	88.5708
HG00111	DMSO	0-r1	5355	106.197
HG00111	DMSO	0-r1	5355	117.423
HG00111	DMSO	0-r1	5355	90.7638
HG00111	DMSO	0-r1	5355	98.5375
HG00111	DMSO	0-r1	5355	94.0206
HG00111	DMSO	0-r1	5355	110.615
HG00111	DMSO	0-r1	5355	108.635
HG00111	DMSO	0-r1	5355	107.686
HG00111	DMSO	0-r1	5355	93.5951
HG00111	DMSO	0-r1	5355	90.7147
HG00111	DMSO	0-r1	5355	113.938
HG00111	DMSO	0-r1	5355	93.5133
HG00111	DMSO	0-r1	5355	114.674
HG00111	DMSO	0-r1	5355	87.638
HG00111	DMSO	0-r1	5355	102.089
HG00111	DMSO	0-r1	5355	95.3298
HG00111	DMSO	0-r1	5355	102.662
HG00111	DMSO	0-r1	5355	96.1809
HG00111	DMSO	0-r1	5355	99.3885
HG00111	DMSO	0-r1	6238	84.8886
HG00111	DMSO	0-r1	6238	102.94
HG00111	DMSO	0-r1	6238	88.5708
HG00111	DMSO	0-r1	6238	106.197
HG00111	DMSO	0-r1	6238	117.423
HG00111	DMSO	0-r1	6238	90.7638
HG00111	DMSO	0-r1	6238	98.5375
HG00111	DMSO	0-r1	6238	94.0206
HG00111	DMSO	0-r1	6238	110.615
HG00111	DMSO	0-r1	6238	108.635
HG00111	DMSO	0-r1	6238	107.686
HG00111	DMSO	0-r1	6238	93.5951
HG00111	DMSO	0-r1	6238	90.7147
HG00111	DMSO	0-r1	6238	113.938
HG00111	DMSO	0-r1	6238	93.5133
HG00111	DMSO	0-r1	6238	114.674
HG00111	DMSO	0-r1	6238	87.638
HG00111	DMSO	0-r1	6238	102.089
HG00111	DMSO	0-r1	6238	95.3298
HG00111	DMSO	0-r1	6238	102.662
HG00111	DMSO	0-r1	6238	96.1809
HG00111	DMSO	0-r1	6238	99.3885
HG00111	DMSO	0-r1	5825	84.8886
HG00111	DMSO	0-r1	5825	102.94
HG00111	DMSO	0-r1	5825	88.5708
HG00111	DMSO	0-r1	5825	106.197
HG00111	DMSO	0-r1	5825	117.423
HG00111	DMSO	0-r1	5825	90.7638
HG00111	DMSO	0-r1	5825	98.5375
HG00111	DMSO	0-r1	5825	94.0206
HG00111	DMSO	0-r1	5825	110.615
HG00111	DMSO	0-r1	5825	108.635
HG00111	DMSO	0-r1	5825	107.686
HG00111	DMSO	0-r1	5825	93.5951
HG00111	DMSO	0-r1	5825	90.7147
HG00111	DMSO	0-r1	5825	113.938
HG00111	DMSO	0-r1	5825	93.5133
HG00111	DMSO	0-r1	5825	114.674
HG00111	DMSO	0-r1	5825	87.638
HG00111	DMSO	0-r1	5825	102.089
HG00111	DMSO	0-r1	5825	95.3298
HG00111	DMSO	0-r1	5825	102.662
HG00111	DMSO	0-r1	5825	96.1809
HG00111	DMSO	0-r1	5825	99.3885
HG00111	DMSO	0-r1	6273	84.8886
HG00111	DMSO	0-r1	6273	102.94
HG00111	DMSO	0-r1	6273	88.5708
HG00111	DMSO	0-r1	6273	106.197
HG00111	DMSO	0-r1	6273	117.423
HG00111	DMSO	0-r1	6273	90.7638
HG00111	DMSO	0-r1	6273	98.5375
HG00111	DMSO	0-r1	6273	94.0206
HG00111	DMSO	0-r1	6273	110.615
HG00111	DMSO	0-r1	6273	108.635
HG00111	DMSO	0-r1	6273	107.686
HG00111	DMSO	0-r1	6273	93.5951
HG00111	DMSO	0-r1	6273	90.7147
HG00111	DMSO	0-r1	6273	113.938
HG00111	DMSO	0-r1	6273	93.5133
HG00111	DMSO	0-r1	6273	114.674
HG00111	DMSO	0-r1	6273	87.638
HG00111	DMSO	0-r1	6273	102.089
HG00111	DMSO	0-r1	6273	95.3298
HG00111	DMSO	0-r1	6273	102.662
HG00111	DMSO	0-r1	6273	96.1809
HG00111	DMSO	0-r1	6273	99.3885
HG00111	DMSO	0-r1	5877	84.8886
HG00111	DMSO	0-r1	5877	102.94
HG00111	DMSO	0-r1	5877	88.5708
HG00111	DMSO	0-r1	5877	106.197
HG00111	DMSO	0-r1	5877	117.423
HG00111	DMSO	0-r1	5877	90.7638
HG00111	DMSO	0-r1	5877	98.5375
HG00111	DMSO	0-r1	5877	94.0206
HG00111	DMSO	0-r1	5877	110.615
HG00111	DMSO	0-r1	5877	108.635
HG00111	DMSO	0-r1	5877	107.686
HG00111	DMSO	0-r1	5877	93.5951
HG00111	DMSO	0-r1	5877	90.7147
HG00111	DMSO	0-r1	5877	113.938
HG00111	DMSO	0-r1	5877	93.5133
HG00111	DMSO	0-r1	5877	114.674
HG00111	DMSO	0-r1	5877	87.638
HG00111	DMSO	0-r1	5877	102.089
HG00111	DMSO	0-r1	5877	95.3298
HG00111	DMSO	0-r1	5877	102.662
HG00111	DMSO	0-r1	5877	96.1809
HG00111	DMSO	0-r1	5877	99.3885
HG00111	DMSO	0-r1	6073	84.8886
HG00111	DMSO	0-r1	6073	102.94
HG00111	DMSO	0-r1	6073	88.5708
HG00111	DMSO	0-r1	6073	106.197
HG00111	DMSO	0-r1	6073	117.423
HG00111	DMSO	0-r1	6073	90.7638
HG00111	DMSO	0-r1	6073	98.5375
HG00111	DMSO	0-r1	6073	94.0206
HG00111	DMSO	0-r1	6073	110.615
HG00111	DMSO	0-r1	6073	108.635
HG00111	DMSO	0-r1	6073	107.686
HG00111	DMSO	0-r1	6073	93.5951
HG00111	DMSO	0-r1	6073	90.7147
HG00111	DMSO	0-r1	6073	113.938
HG00111	DMSO	0-r1	6073	93.5133
HG00111	DMSO	0-r1	6073	114.674
HG00111	DMSO	0-r1	6073	87.638
HG00111	DMSO	0-r1	6073	102.089
HG00111	DMSO	0-r1	6073	95.3298
HG00111	DMSO	0-r1	6073	102.662
HG00111	DMSO	0-r1	6073	96.1809
HG00111	DMSO	0-r1	6073	99.3885
HG00111	DMSO	0-r2	5723	89.1218
HG00111	DMSO	0-r2	5723	85.5713
HG00111	DMSO	0-r2	5723	104.43
HG00111	DMSO	0-r2	5723	109.787
HG00111	DMSO	0-r2	5723	107.622
HG00111	DMSO	0-r2	5723	107.529
HG00111	DMSO	0-r2	5723	108.728
HG00111	DMSO	0-r2	5723	106.984
HG00111	DMSO	0-r2	5723	93.1551
HG00111	DMSO	0-r2	5723	110.223
HG00111	DMSO	0-r2	5723	91.5979
HG00111	DMSO	0-r2	5723	102.109
HG00111	DMSO	0-r2	5723	93.6223
HG00111	DMSO	0-r2	5723	107.513
HG00111	DMSO	0-r2	5723	100.241
HG00111	DMSO	0-r2	5723	89.1997
HG00111	DMSO	0-r2	5723	101.86
HG00111	DMSO	0-r2	5723	108.868
HG00111	DMSO	0-r2	5723	105.302
HG00111	DMSO	0-r2	5723	88.5301
HG00111	DMSO	0-r2	5723	86.2253
HG00111	DMSO	0-r2	5723	101.782
HG00111	DMSO	0-r2	5495	89.1218
HG00111	DMSO	0-r2	5495	85.5713
HG00111	DMSO	0-r2	5495	104.43
HG00111	DMSO	0-r2	5495	109.787
HG00111	DMSO	0-r2	5495	107.622
HG00111	DMSO	0-r2	5495	107.529
HG00111	DMSO	0-r2	5495	108.728
HG00111	DMSO	0-r2	5495	106.984
HG00111	DMSO	0-r2	5495	93.1551
HG00111	DMSO	0-r2	5495	110.223
HG00111	DMSO	0-r2	5495	91.5979
HG00111	DMSO	0-r2	5495	102.109
HG00111	DMSO	0-r2	5495	93.6223
HG00111	DMSO	0-r2	5495	107.513
HG00111	DMSO	0-r2	5495	100.241
HG00111	DMSO	0-r2	5495	89.1997
HG00111	DMSO	0-r2	5495	101.86
HG00111	DMSO	0-r2	5495	108.868
HG00111	DMSO	0-r2	5495	105.302
HG00111	DMSO	0-r2	5495	88.5301
HG00111	DMSO	0-r2	5495	86.2253
HG00111	DMSO	0-r2	5495	101.782
HG00111	DMSO	0-r2	6706	89.1218
HG00111	DMSO	0-r2	6706	85.5713
HG00111	DMSO	0-r2	6706	104.43
HG00111	DMSO	0-r2	6706	109.787
HG00111	DMSO	0-r2	6706	107.622
HG00111	DMSO	0-r2	6706	107.529
HG00111	DMSO	0-r2	6706	108.728
HG00111	DMSO	0-r2	6706	106.984
HG00111	DMSO	0-r2	6706	93.1551
HG00111	DMSO	0-r2	6706	110.223
HG00111	DMSO	0-r2	6706	91.5979
HG00111	DMSO	0-r2	6706	102.109
HG00111	DMSO	0-r2	6706	93.6223
HG00111	DMSO	0-r2	6706	107.513
HG00111	DMSO	0-r2	6706	100.241
HG00111	DMSO	0-r2	6706	89.1997
HG00111	DMSO	0-r2	6706	101.86
HG00111	DMSO	0-r2	6706	108.868
HG00111	DMSO	0-r2	6706	105.302
HG00111	DMSO	0-r2	6706	88.5301
HG00111	DMSO	0-r2	6706	86.2253
HG00111	DMSO	0-r2	6706	101.782
HG00111	DMSO	0-r2	7050	89.1218
HG00111	DMSO	0-r2	7050	85.5713
HG00111	DMSO	0-r2	7050	104.43
HG00111	DMSO	0-r2	7050	109.787
HG00111	DMSO	0-r2	7050	107.622
HG00111	DMSO	0-r2	7050	107.529
HG00111	DMSO	0-r2	7050	108.728
HG00111	DMSO	0-r2	7050	106.984
HG00111	DMSO	0-r2	7050	93.1551
HG00111	DMSO	0-r2	7050	110.223
HG00111	DMSO	0-r2	7050	91.5979
HG00111	DMSO	0-r2	7050	102.109
HG00111	DMSO	0-r2	7050	93.6223
HG00111	DMSO	0-r2	7050	107.513
HG00111	DMSO	0-r2	7050	100.241
HG00111	DMSO	0-r2	7050	89.1997
HG00111	DMSO	0-r2	7050	101.86
HG00111	DMSO	0-r2	7050	108.868
HG00111	DMSO	0-r2	7050	105.302
HG00111	DMSO	0-r2	7050	88.5301
HG00111	DMSO	0-r2	7050	86.2253
HG00111	DMSO	0-r2	7050	101.782
HG00111	DMSO	0-r2	6911	89.1218
HG00111	DMSO	0-r2	6911	85.5713
HG00111	DMSO	0-r2	6911	104.43
HG00111	DMSO	0-r2	6911	109.787
HG00111	DMSO	0-r2	6911	107.622
HG00111	DMSO	0-r2	6911	107.529
HG00111	DMSO	0-r2	6911	108.728
HG00111	DMSO	0-r2	6911	106.984
HG00111	DMSO	0-r2	6911	93.1551
HG00111	DMSO	0-r2	6911	110.223
HG00111	DMSO	0-r2	6911	91.5979
HG00111	DMSO	0-r2	6911	102.109
HG00111	DMSO	0-r2	6911	93.6223
HG00111	DMSO	0-r2	6911	107.513
HG00111	DMSO	0-r2	6911	100.241
HG00111	DMSO	0-r2	6911	89.1997
HG00111	DMSO	0-r2	6911	101.86
HG00111	DMSO	0-r2	6911	108.868
HG00111	DMSO	0-r2	6911	105.302
HG00111	DMSO	0-r2	6911	88.5301
HG00111	DMSO	0-r2	6911	86.2253
HG00111	DMSO	0-r2	6911	101.782
HG00111	DMSO	0-r2	6905	89.1218
HG00111	DMSO	0-r2	6905	85.5713
HG00111	DMSO	0-r2	6905	104.43
HG00111	DMSO	0-r2	6905	109.787
HG00111	DMSO	0-r2	6905	107.622
HG00111	DMSO	0-r2	6905	107.529
HG00111	DMSO	0-r2	6905	108.728
HG00111	DMSO	0-r2	6905	106.984
HG00111	DMSO	0-r2	6905	93.1551
HG00111	DMSO	0-r2	6905	110.223
HG00111	DMSO	0-r2	6905	91.5979
HG00111	DMSO	0-r2	6905	102.109
HG00111	DMSO	0-r2	6905	93.6223
HG00111	DMSO	0-r2	6905	107.513
HG00111	DMSO	0-r2	6905	100.241
HG00111	DMSO	0-r2	6905	89.1997
HG00111	DMSO	0-r2	6905	101.86
HG00111	DMSO	0-r2	6905	108.868
HG00111	DMSO	0-r2	6905	105.302
HG00111	DMSO	0-r2	6905	88.5301
HG00111	DMSO	0-r2	6905	86.2253
HG00111	DMSO	0-r2	6905	101.782
HG00111	DMSO	0-r2	6982	89.1218
HG00111	DMSO	0-r2	6982	85.5713
HG00111	DMSO	0-r2	6982	104.43
HG00111	DMSO	0-r2	6982	109.787
HG00111	DMSO	0-r2	6982	107.622
HG00111	DMSO	0-r2	6982	107.529
HG00111	DMSO	0-r2	6982	108.728
HG00111	DMSO	0-r2	6982	106.984
HG00111	DMSO	0-r2	6982	93.1551
HG00111	DMSO	0-r2	6982	110.223
HG00111	DMSO	0-r2	6982	91.5979
HG00111	DMSO	0-r2	6982	102.109
HG00111	DMSO	0-r2	6982	93.6223
HG00111	DMSO	0-r2	6982	107.513
HG00111	DMSO	0-r2	6982	100.241
HG00111	DMSO	0-r2	6982	89.1997
HG00111	DMSO	0-r2	6982	101.86
HG00111	DMSO	0-r2	6982	108.868
HG00111	DMSO	0-r2	6982	105.302
HG00111	DMSO	0-r2	6982	88.5301
HG00111	DMSO	0-r2	6982	86.2253
HG00111	DMSO	0-r2	6982	101.782
HG00111	DMSO	0-r2	6870	89.1218
HG00111	DMSO	0-r2	6870	85.5713
HG00111	DMSO	0-r2	6870	104.43
HG00111	DMSO	0-r2	6870	109.787
HG00111	DMSO	0-r2	6870	107.622
HG00111	DMSO	0-r2	6870	107.529
HG00111	DMSO	0-r2	6870	108.728
HG00111	DMSO	0-r2	6870	106.984
HG00111	DMSO	0-r2	6870	93.1551
HG00111	DMSO	0-r2	6870	110.223
HG00111	DMSO	0-r2	6870	91.5979
HG00111	DMSO	0-r2	6870	102.109
HG00111	DMSO	0-r2	6870	93.6223
HG00111	DMSO	0-r2	6870	107.513
HG00111	DMSO	0-r2	6870	100.241
HG00111	DMSO	0-r2	6870	89.1997
HG00111	DMSO	0-r2	6870	101.86
HG00111	DMSO	0-r2	6870	108.868
HG00111	DMSO	0-r2	6870	105.302
HG00111	DMSO	0-r2	6870	88.5301
HG00111	DMSO	0-r2	6870	86.2253
HG00111	DMSO	0-r2	6870	101.782
HG00111	DMSO	0-r2	5982	89.1218
HG00111	DMSO	0-r2	5982	85.5713
HG00111	DMSO	0-r2	5982	104.43
HG00111	DMSO	0-r2	5982	109.787
HG00111	DMSO	0-r2	5982	107.622
HG00111	DMSO	0-r2	5982	107.529
HG00111	DMSO	0-r2	5982	108.728
HG00111	DMSO	0-r2	5982	106.984
HG00111	DMSO	0-r2	5982	93.1551
HG00111	DMSO	0-r2	5982	110.223
HG00111	DMSO	0-r2	5982	91.5979
HG00111	DMSO	0-r2	5982	102.109
HG00111	DMSO	0-r2	5982	93.6223
HG00111	DMSO	0-r2	5982	107.513
HG00111	DMSO	0-r2	5982	100.241
HG00111	DMSO	0-r2	5982	89.1997
HG00111	DMSO	0-r2	5982	101.86
HG00111	DMSO	0-r2	5982	108.868
HG00111	DMSO	0-r2	5982	105.302
HG00111	DMSO	0-r2	5982	88.5301
HG00111	DMSO	0-r2	5982	86.2253
HG00111	DMSO	0-r2	5982	101.782
HG00111	DMSO	0-r2	7078	89.1218
HG00111	DMSO	0-r2	7078	85.5713
HG00111	DMSO	0-r2	7078	104.43
HG00111	DMSO	0-r2	7078	109.787
HG00111	DMSO	0-r2	7078	107.622
HG00111	DMSO	0-r2	7078	107.529
HG00111	DMSO	0-r2	7078	108.728
HG00111	DMSO	0-r2	7078	106.984
HG00111	DMSO	0-r2	7078	93.1551
HG00111	DMSO	0-r2	7078	110.223
HG00111	DMSO	0-r2	7078	91.5979
HG00111	DMSO	0-r2	7078	102.109
HG00111	DMSO	0-r2	7078	93.6223
HG00111	DMSO	0-r2	7078	107.513
HG00111	DMSO	0-r2	7078	100.241
HG00111	DMSO	0-r2	7078	89.1997
HG00111	DMSO	0-r2	7078	101.86
HG00111	DMSO	0-r2	7078	108.868
HG00111	DMSO	0-r2	7078	105.302
HG00111	DMSO	0-r2	7078	88.5301
HG00111	DMSO	0-r2	7078	86.2253
HG00111	DMSO	0-r2	7078	101.782
HG00111	DMSO	0-r2	5882	89.1218
HG00111	DMSO	0-r2	5882	85.5713
HG00111	DMSO	0-r2	5882	104.43
HG00111	DMSO	0-r2	5882	109.787
HG00111	DMSO	0-r2	5882	107.622
HG00111	DMSO	0-r2	5882	107.529
HG00111	DMSO	0-r2	5882	108.728
HG00111	DMSO	0-r2	5882	106.984
HG00111	DMSO	0-r2	5882	93.1551
HG00111	DMSO	0-r2	5882	110.223
HG00111	DMSO	0-r2	5882	91.5979
HG00111	DMSO	0-r2	5882	102.109
HG00111	DMSO	0-r2	5882	93.6223
HG00111	DMSO	0-r2	5882	107.513
HG00111	DMSO	0-r2	5882	100.241
HG00111	DMSO	0-r2	5882	89.1997
HG00111	DMSO	0-r2	5882	101.86
HG00111	DMSO	0-r2	5882	108.868
HG00111	DMSO	0-r2	5882	105.302
HG00111	DMSO	0-r2	5882	88.5301
HG00111	DMSO	0-r2	5882	86.2253
HG00111	DMSO	0-r2	5882	101.782
HG00111	DMSO	0-r2	6557	89.1218
HG00111	DMSO	0-r2	6557	85.5713
HG00111	DMSO	0-r2	6557	104.43
HG00111	DMSO	0-r2	6557	109.787
HG00111	DMSO	0-r2	6557	107.622
HG00111	DMSO	0-r2	6557	107.529
HG00111	DMSO	0-r2	6557	108.728
HG00111	DMSO	0-r2	6557	106.984
HG00111	DMSO	0-r2	6557	93.1551
HG00111	DMSO	0-r2	6557	110.223
HG00111	DMSO	0-r2	6557	91.5979
HG00111	DMSO	0-r2	6557	102.109
HG00111	DMSO	0-r2	6557	93.6223
HG00111	DMSO	0-r2	6557	107.513
HG00111	DMSO	0-r2	6557	100.241
HG00111	DMSO	0-r2	6557	89.1997
HG00111	DMSO	0-r2	6557	101.86
HG00111	DMSO	0-r2	6557	108.868
HG00111	DMSO	0-r2	6557	105.302
HG00111	DMSO	0-r2	6557	88.5301
HG00111	DMSO	0-r2	6557	86.2253
HG00111	DMSO	0-r2	6557	101.782
HG00111	DMSO	0-r2	6012	89.1218
HG00111	DMSO	0-r2	6012	85.5713
HG00111	DMSO	0-r2	6012	104.43
HG00111	DMSO	0-r2	6012	109.787
HG00111	DMSO	0-r2	6012	107.622
HG00111	DMSO	0-r2	6012	107.529
HG00111	DMSO	0-r2	6012	108.728
HG00111	DMSO	0-r2	6012	106.984
HG00111	DMSO	0-r2	6012	93.1551
HG00111	DMSO	0-r2	6012	110.223
HG00111	DMSO	0-r2	6012	91.5979
HG00111	DMSO	0-r2	6012	102.109
HG00111	DMSO	0-r2	6012	93.6223
HG00111	DMSO	0-r2	6012	107.513
HG00111	DMSO	0-r2	6012	100.241
HG00111	DMSO	0-r2	6012	89.1997
HG00111	DMSO	0-r2	6012	101.86
HG00111	DMSO	0-r2	6012	108.868
HG00111	DMSO	0-r2	6012	105.302
HG00111	DMSO	0-r2	6012	88.5301
HG00111	DMSO	0-r2	6012	86.2253
HG00111	DMSO	0-r2	6012	101.782
HG00111	DMSO	0-r2	6904	89.1218
HG00111	DMSO	0-r2	6904	85.5713
HG00111	DMSO	0-r2	6904	104.43
HG00111	DMSO	0-r2	6904	109.787
HG00111	DMSO	0-r2	6904	107.622
HG00111	DMSO	0-r2	6904	107.529
HG00111	DMSO	0-r2	6904	108.728
HG00111	DMSO	0-r2	6904	106.984
HG00111	DMSO	0-r2	6904	93.1551
HG00111	DMSO	0-r2	6904	110.223
HG00111	DMSO	0-r2	6904	91.5979
HG00111	DMSO	0-r2	6904	102.109
HG00111	DMSO	0-r2	6904	93.6223
HG00111	DMSO	0-r2	6904	107.513
HG00111	DMSO	0-r2	6904	100.241
HG00111	DMSO	0-r2	6904	89.1997
HG00111	DMSO	0-r2	6904	101.86
HG00111	DMSO	0-r2	6904	108.868
HG00111	DMSO	0-r2	6904	105.302
HG00111	DMSO	0-r2	6904	88.5301
HG00111	DMSO	0-r2	6904	86.2253
HG00111	DMSO	0-r2	6904	101.782
HG00111	DMSO	0-r2	6437	89.1218
HG00111	DMSO	0-r2	6437	85.5713
HG00111	DMSO	0-r2	6437	104.43
HG00111	DMSO	0-r2	6437	109.787
HG00111	DMSO	0-r2	6437	107.622
HG00111	DMSO	0-r2	6437	107.529
HG00111	DMSO	0-r2	6437	108.728
HG00111	DMSO	0-r2	6437	106.984
HG00111	DMSO	0-r2	6437	93.1551
HG00111	DMSO	0-r2	6437	110.223
HG00111	DMSO	0-r2	6437	91.5979
HG00111	DMSO	0-r2	6437	102.109
HG00111	DMSO	0-r2	6437	93.6223
HG00111	DMSO	0-r2	6437	107.513
HG00111	DMSO	0-r2	6437	100.241
HG00111	DMSO	0-r2	6437	89.1997
HG00111	DMSO	0-r2	6437	101.86
HG00111	DMSO	0-r2	6437	108.868
HG00111	DMSO	0-r2	6437	105.302
HG00111	DMSO	0-r2	6437	88.5301
HG00111	DMSO	0-r2	6437	86.2253
HG00111	DMSO	0-r2	6437	101.782
HG00111	DMSO	0-r2	5728	89.1218
HG00111	DMSO	0-r2	5728	85.5713
HG00111	DMSO	0-r2	5728	104.43
HG00111	DMSO	0-r2	5728	109.787
HG00111	DMSO	0-r2	5728	107.622
HG00111	DMSO	0-r2	5728	107.529
HG00111	DMSO	0-r2	5728	108.728
HG00111	DMSO	0-r2	5728	106.984
HG00111	DMSO	0-r2	5728	93.1551
HG00111	DMSO	0-r2	5728	110.223
HG00111	DMSO	0-r2	5728	91.5979
HG00111	DMSO	0-r2	5728	102.109
HG00111	DMSO	0-r2	5728	93.6223
HG00111	DMSO	0-r2	5728	107.513
HG00111	DMSO	0-r2	5728	100.241
HG00111	DMSO	0-r2	5728	89.1997
HG00111	DMSO	0-r2	5728	101.86
HG00111	DMSO	0-r2	5728	108.868
HG00111	DMSO	0-r2	5728	105.302
HG00111	DMSO	0-r2	5728	88.5301
HG00111	DMSO	0-r2	5728	86.2253
HG00111	DMSO	0-r2	5728	101.782
HG00111	DMSO	0-r2	6541	89.1218
HG00111	DMSO	0-r2	6541	85.5713
HG00111	DMSO	0-r2	6541	104.43
HG00111	DMSO	0-r2	6541	109.787
HG00111	DMSO	0-r2	6541	107.622
HG00111	DMSO	0-r2	6541	107.529
HG00111	DMSO	0-r2	6541	108.728
HG00111	DMSO	0-r2	6541	106.984
HG00111	DMSO	0-r2	6541	93.1551
HG00111	DMSO	0-r2	6541	110.223
HG00111	DMSO	0-r2	6541	91.5979
HG00111	DMSO	0-r2	6541	102.109
HG00111	DMSO	0-r2	6541	93.6223
HG00111	DMSO	0-r2	6541	107.513
HG00111	DMSO	0-r2	6541	100.241
HG00111	DMSO	0-r2	6541	89.1997
HG00111	DMSO	0-r2	6541	101.86
HG00111	DMSO	0-r2	6541	108.868
HG00111	DMSO	0-r2	6541	105.302
HG00111	DMSO	0-r2	6541	88.5301
HG00111	DMSO	0-r2	6541	86.2253
HG00111	DMSO	0-r2	6541	101.782
HG00111	DMSO	0-r2	6991	89.1218
HG00111	DMSO	0-r2	6991	85.5713
HG00111	DMSO	0-r2	6991	104.43
HG00111	DMSO	0-r2	6991	109.787
HG00111	DMSO	0-r2	6991	107.622
HG00111	DMSO	0-r2	6991	107.529
HG00111	DMSO	0-r2	6991	108.728
HG00111	DMSO	0-r2	6991	106.984
HG00111	DMSO	0-r2	6991	93.1551
HG00111	DMSO	0-r2	6991	110.223
HG00111	DMSO	0-r2	6991	91.5979
HG00111	DMSO	0-r2	6991	102.109
HG00111	DMSO	0-r2	6991	93.6223
HG00111	DMSO	0-r2	6991	107.513
HG00111	DMSO	0-r2	6991	100.241
HG00111	DMSO	0-r2	6991	89.1997
HG00111	DMSO	0-r2	6991	101.86
HG00111	DMSO	0-r2	6991	108.868
HG00111	DMSO	0-r2	6991	105.302
HG00111	DMSO	0-r2	6991	88.5301
HG00111	DMSO	0-r2	6991	86.2253
HG00111	DMSO	0-r2	6991	101.782
HG00111	DMSO	0-r2	6762	89.1218
HG00111	DMSO	0-r2	6762	85.5713
HG00111	DMSO	0-r2	6762	104.43
HG00111	DMSO	0-r2	6762	109.787
HG00111	DMSO	0-r2	6762	107.622
HG00111	DMSO	0-r2	6762	107.529
HG00111	DMSO	0-r2	6762	108.728
HG00111	DMSO	0-r2	6762	106.984
HG00111	DMSO	0-r2	6762	93.1551
HG00111	DMSO	0-r2	6762	110.223
HG00111	DMSO	0-r2	6762	91.5979
HG00111	DMSO	0-r2	6762	102.109
HG00111	DMSO	0-r2	6762	93.6223
HG00111	DMSO	0-r2	6762	107.513
HG00111	DMSO	0-r2	6762	100.241
HG00111	DMSO	0-r2	6762	89.1997
HG00111	DMSO	0-r2	6762	101.86
HG00111	DMSO	0-r2	6762	108.868
HG00111	DMSO	0-r2	6762	105.302
HG00111	DMSO	0-r2	6762	88.5301
HG00111	DMSO	0-r2	6762	86.2253
HG00111	DMSO	0-r2	6762	101.782
HG00111	DMSO	0-r2	5685	89.1218
HG00111	DMSO	0-r2	5685	85.5713
HG00111	DMSO	0-r2	5685	104.43
HG00111	DMSO	0-r2	5685	109.787
HG00111	DMSO	0-r2	5685	107.622
HG00111	DMSO	0-r2	5685	107.529
HG00111	DMSO	0-r2	5685	108.728
HG00111	DMSO	0-r2	5685	106.984
HG00111	DMSO	0-r2	5685	93.1551
HG00111	DMSO	0-r2	5685	110.223
HG00111	DMSO	0-r2	5685	91.5979
HG00111	DMSO	0-r2	5685	102.109
HG00111	DMSO	0-r2	5685	93.6223
HG00111	DMSO	0-r2	5685	107.513
HG00111	DMSO	0-r2	5685	100.241
HG00111	DMSO	0-r2	5685	89.1997
HG00111	DMSO	0-r2	5685	101.86
HG00111	DMSO	0-r2	5685	108.868
HG00111	DMSO	0-r2	5685	105.302
HG00111	DMSO	0-r2	5685	88.5301
HG00111	DMSO	0-r2	5685	86.2253
HG00111	DMSO	0-r2	5685	101.782
HG00111	DMSO	0-r2	5537	89.1218
HG00111	DMSO	0-r2	5537	85.5713
HG00111	DMSO	0-r2	5537	104.43
HG00111	DMSO	0-r2	5537	109.787
HG00111	DMSO	0-r2	5537	107.622
HG00111	DMSO	0-r2	5537	107.529
HG00111	DMSO	0-r2	5537	108.728
HG00111	DMSO	0-r2	5537	106.984
HG00111	DMSO	0-r2	5537	93.1551
HG00111	DMSO	0-r2	5537	110.223
HG00111	DMSO	0-r2	5537	91.5979
HG00111	DMSO	0-r2	5537	102.109
HG00111	DMSO	0-r2	5537	93.6223
HG00111	DMSO	0-r2	5537	107.513
HG00111	DMSO	0-r2	5537	100.241
HG00111	DMSO	0-r2	5537	89.1997
HG00111	DMSO	0-r2	5537	101.86
HG00111	DMSO	0-r2	5537	108.868
HG00111	DMSO	0-r2	5537	105.302
HG00111	DMSO	0-r2	5537	88.5301
HG00111	DMSO	0-r2	5537	86.2253
HG00111	DMSO	0-r2	5537	101.782
HG00111	DMSO	0-r2	6536	89.1218
HG00111	DMSO	0-r2	6536	85.5713
HG00111	DMSO	0-r2	6536	104.43
HG00111	DMSO	0-r2	6536	109.787
HG00111	DMSO	0-r2	6536	107.622
HG00111	DMSO	0-r2	6536	107.529
HG00111	DMSO	0-r2	6536	108.728
HG00111	DMSO	0-r2	6536	106.984
HG00111	DMSO	0-r2	6536	93.1551
HG00111	DMSO	0-r2	6536	110.223
HG00111	DMSO	0-r2	6536	91.5979
HG00111	DMSO	0-r2	6536	102.109
HG00111	DMSO	0-r2	6536	93.6223
HG00111	DMSO	0-r2	6536	107.513
HG00111	DMSO	0-r2	6536	100.241
HG00111	DMSO	0-r2	6536	89.1997
HG00111	DMSO	0-r2	6536	101.86
HG00111	DMSO	0-r2	6536	108.868
HG00111	DMSO	0-r2	6536	105.302
HG00111	DMSO	0-r2	6536	88.5301
HG00111	DMSO	0-r2	6536	86.2253
HG00111	DMSO	0-r2	6536	101.782
HG00111	DMSO	0-r3	5542	91.3138
HG00111	DMSO	0-r3	5542	108.186
HG00111	DMSO	0-r3	5542	97.1136
HG00111	DMSO	0-r3	5542	104.512
HG00111	DMSO	0-r3	5542	116.721
HG00111	DMSO	0-r3	5542	109.158
HG00111	DMSO	0-r3	5542	94.8728
HG00111	DMSO	0-r3	5542	90.4405
HG00111	DMSO	0-r3	5542	97.3772
HG00111	DMSO	0-r3	5542	105.006
HG00111	DMSO	0-r3	5542	98.2834
HG00111	DMSO	0-r3	5542	108.071
HG00111	DMSO	0-r3	5542	94.329
HG00111	DMSO	0-r3	5542	121.993
HG00111	DMSO	0-r3	5542	101.974
HG00111	DMSO	0-r3	5542	110.114
HG00111	DMSO	0-r3	5542	91.9399
HG00111	DMSO	0-r3	5542	91.4291
HG00111	DMSO	0-r3	5542	84.2947
HG00111	DMSO	0-r3	5542	96.438
HG00111	DMSO	0-r3	5542	90.7536
HG00111	DMSO	0-r3	5542	95.6801
HG00111	DMSO	0-r3	6566	91.3138
HG00111	DMSO	0-r3	6566	108.186
HG00111	DMSO	0-r3	6566	97.1136
HG00111	DMSO	0-r3	6566	104.512
HG00111	DMSO	0-r3	6566	116.721
HG00111	DMSO	0-r3	6566	109.158
HG00111	DMSO	0-r3	6566	94.8728
HG00111	DMSO	0-r3	6566	90.4405
HG00111	DMSO	0-r3	6566	97.3772
HG00111	DMSO	0-r3	6566	105.006
HG00111	DMSO	0-r3	6566	98.2834
HG00111	DMSO	0-r3	6566	108.071
HG00111	DMSO	0-r3	6566	94.329
HG00111	DMSO	0-r3	6566	121.993
HG00111	DMSO	0-r3	6566	101.974
HG00111	DMSO	0-r3	6566	110.114
HG00111	DMSO	0-r3	6566	91.9399
HG00111	DMSO	0-r3	6566	91.4291
HG00111	DMSO	0-r3	6566	84.2947
HG00111	DMSO	0-r3	6566	96.438
HG00111	DMSO	0-r3	6566	90.7536
HG00111	DMSO	0-r3	6566	95.6801
HG00111	DMSO	0-r3	5894	91.3138
HG00111	DMSO	0-r3	5894	108.186
HG00111	DMSO	0-r3	5894	97.1136
HG00111	DMSO	0-r3	5894	104.512
HG00111	DMSO	0-r3	5894	116.721
HG00111	DMSO	0-r3	5894	109.158
HG00111	DMSO	0-r3	5894	94.8728
HG00111	DMSO	0-r3	5894	90.4405
HG00111	DMSO	0-r3	5894	97.3772
HG00111	DMSO	0-r3	5894	105.006
HG00111	DMSO	0-r3	5894	98.2834
HG00111	DMSO	0-r3	5894	108.071
HG00111	DMSO	0-r3	5894	94.329
HG00111	DMSO	0-r3	5894	121.993
HG00111	DMSO	0-r3	5894	101.974
HG00111	DMSO	0-r3	5894	110.114
HG00111	DMSO	0-r3	5894	91.9399
HG00111	DMSO	0-r3	5894	91.4291
HG00111	DMSO	0-r3	5894	84.2947
HG00111	DMSO	0-r3	5894	96.438
HG00111	DMSO	0-r3	5894	90.7536
HG00111	DMSO	0-r3	5894	95.6801
HG00111	DMSO	0-r3	6343	91.3138
HG00111	DMSO	0-r3	6343	108.186
HG00111	DMSO	0-r3	6343	97.1136
HG00111	DMSO	0-r3	6343	104.512
HG00111	DMSO	0-r3	6343	116.721
HG00111	DMSO	0-r3	6343	109.158
HG00111	DMSO	0-r3	6343	94.8728
HG00111	DMSO	0-r3	6343	90.4405
HG00111	DMSO	0-r3	6343	97.3772
HG00111	DMSO	0-r3	6343	105.006
HG00111	DMSO	0-r3	6343	98.2834
HG00111	DMSO	0-r3	6343	108.071
HG00111	DMSO	0-r3	6343	94.329
HG00111	DMSO	0-r3	6343	121.993
HG00111	DMSO	0-r3	6343	101.974
HG00111	DMSO	0-r3	6343	110.114
HG00111	DMSO	0-r3	6343	91.9399
HG00111	DMSO	0-r3	6343	91.4291
HG00111	DMSO	0-r3	6343	84.2947
HG00111	DMSO	0-r3	6343	96.438
HG00111	DMSO	0-r3	6343	90.7536
HG00111	DMSO	0-r3	6343	95.6801
HG00111	DMSO	0-r3	7084	91.3138
HG00111	DMSO	0-r3	7084	108.186
HG00111	DMSO	0-r3	7084	97.1136
HG00111	DMSO	0-r3	7084	104.512
HG00111	DMSO	0-r3	7084	116.721
HG00111	DMSO	0-r3	7084	109.158
HG00111	DMSO	0-r3	7084	94.8728
HG00111	DMSO	0-r3	7084	90.4405
HG00111	DMSO	0-r3	7084	97.3772
HG00111	DMSO	0-r3	7084	105.006
HG00111	DMSO	0-r3	7084	98.2834
HG00111	DMSO	0-r3	7084	108.071
HG00111	DMSO	0-r3	7084	94.329
HG00111	DMSO	0-r3	7084	121.993
HG00111	DMSO	0-r3	7084	101.974
HG00111	DMSO	0-r3	7084	110.114
HG00111	DMSO	0-r3	7084	91.9399
HG00111	DMSO	0-r3	7084	91.4291
HG00111	DMSO	0-r3	7084	84.2947
HG00111	DMSO	0-r3	7084	96.438
HG00111	DMSO	0-r3	7084	90.7536
HG00111	DMSO	0-r3	7084	95.6801
HG00111	DMSO	0-r3	6625	91.3138
HG00111	DMSO	0-r3	6625	108.186
HG00111	DMSO	0-r3	6625	97.1136
HG00111	DMSO	0-r3	6625	104.512
HG00111	DMSO	0-r3	6625	116.721
HG00111	DMSO	0-r3	6625	109.158
HG00111	DMSO	0-r3	6625	94.8728
HG00111	DMSO	0-r3	6625	90.4405
HG00111	DMSO	0-r3	6625	97.3772
HG00111	DMSO	0-r3	6625	105.006
HG00111	DMSO	0-r3	6625	98.2834
HG00111	DMSO	0-r3	6625	108.071
HG00111	DMSO	0-r3	6625	94.329
HG00111	DMSO	0-r3	6625	121.993
HG00111	DMSO	0-r3	6625	101.974
HG00111	DMSO	0-r3	6625	110.114
HG00111	DMSO	0-r3	6625	91.9399
HG00111	DMSO	0-r3	6625	91.4291
HG00111	DMSO	0-r3	6625	84.2947
HG00111	DMSO	0-r3	6625	96.438
HG00111	DMSO	0-r3	6625	90.7536
HG00111	DMSO	0-r3	6625	95.6801
HG00111	DMSO	0-r3	5758	91.3138
HG00111	DMSO	0-r3	5758	108.186
HG00111	DMSO	0-r3	5758	97.1136
HG00111	DMSO	0-r3	5758	104.512
HG00111	DMSO	0-r3	5758	116.721
HG00111	DMSO	0-r3	5758	109.158
HG00111	DMSO	0-r3	5758	94.8728
HG00111	DMSO	0-r3	5758	90.4405
HG00111	DMSO	0-r3	5758	97.3772
HG00111	DMSO	0-r3	5758	105.006
HG00111	DMSO	0-r3	5758	98.2834
HG00111	DMSO	0-r3	5758	108.071
HG00111	DMSO	0-r3	5758	94.329
HG00111	DMSO	0-r3	5758	121.993
HG00111	DMSO	0-r3	5758	101.974
HG00111	DMSO	0-r3	5758	110.114
HG00111	DMSO	0-r3	5758	91.9399
HG00111	DMSO	0-r3	5758	91.4291
HG00111	DMSO	0-r3	5758	84.2947
HG00111	DMSO	0-r3	5758	96.438
HG00111	DMSO	0-r3	5758	90.7536
HG00111	DMSO	0-r3	5758	95.6801
HG00111	DMSO	0-r3	5489	91.3138
HG00111	DMSO	0-r3	5489	108.186
HG00111	DMSO	0-r3	5489	97.1136
HG00111	DMSO	0-r3	5489	104.512
HG00111	DMSO	0-r3	5489	116.721
HG00111	DMSO	0-r3	5489	109.158
HG00111	DMSO	0-r3	5489	94.8728
HG00111	DMSO	0-r3	5489	90.4405
HG00111	DMSO	0-r3	5489	97.3772
HG00111	DMSO	0-r3	5489	105.006
HG00111	DMSO	0-r3	5489	98.2834
HG00111	DMSO	0-r3	5489	108.071
HG00111	DMSO	0-r3	5489	94.329
HG00111	DMSO	0-r3	5489	121.993
HG00111	DMSO	0-r3	5489	101.974
HG00111	DMSO	0-r3	5489	110.114
HG00111	DMSO	0-r3	5489	91.9399
HG00111	DMSO	0-r3	5489	91.4291
HG00111	DMSO	0-r3	5489	84.2947
HG00111	DMSO	0-r3	5489	96.438
HG00111	DMSO	0-r3	5489	90.7536
HG00111	DMSO	0-r3	5489	95.6801
HG00111	DMSO	0-r3	5910	91.3138
HG00111	DMSO	0-r3	5910	108.186
HG00111	DMSO	0-r3	5910	97.1136
HG00111	DMSO	0-r3	5910	104.512
HG00111	DMSO	0-r3	5910	116.721
HG00111	DMSO	0-r3	5910	109.158
HG00111	DMSO	0-r3	5910	94.8728
HG00111	DMSO	0-r3	5910	90.4405
HG00111	DMSO	0-r3	5910	97.3772
HG00111	DMSO	0-r3	5910	105.006
HG00111	DMSO	0-r3	5910	98.2834
HG00111	DMSO	0-r3	5910	108.071
HG00111	DMSO	0-r3	5910	94.329
HG00111	DMSO	0-r3	5910	121.993
HG00111	DMSO	0-r3	5910	101.974
HG00111	DMSO	0-r3	5910	110.114
HG00111	DMSO	0-r3	5910	91.9399
HG00111	DMSO	0-r3	5910	91.4291
HG00111	DMSO	0-r3	5910	84.2947
HG00111	DMSO	0-r3	5910	96.438
HG00111	DMSO	0-r3	5910	90.7536
HG00111	DMSO	0-r3	5910	95.6801
HG00111	DMSO	0-r3	6373	91.3138
HG00111	DMSO	0-r3	6373	108.186
HG00111	DMSO	0-r3	6373	97.1136
HG00111	DMSO	0-r3	6373	104.512
HG00111	DMSO	0-r3	6373	116.721
HG00111	DMSO	0-r3	6373	109.158
HG00111	DMSO	0-r3	6373	94.8728
HG00111	DMSO	0-r3	6373	90.4405
HG00111	DMSO	0-r3	6373	97.3772
HG00111	DMSO	0-r3	6373	105.006
HG00111	DMSO	0-r3	6373	98.2834
HG00111	DMSO	0-r3	6373	108.071
HG00111	DMSO	0-r3	6373	94.329
HG00111	DMSO	0-r3	6373	121.993
HG00111	DMSO	0-r3	6373	101.974
HG00111	DMSO	0-r3	6373	110.114
HG00111	DMSO	0-r3	6373	91.9399
HG00111	DMSO	0-r3	6373	91.4291
HG00111	DMSO	0-r3	6373	84.2947
HG00111	DMSO	0-r3	6373	96.438
HG00111	DMSO	0-r3	6373	90.7536
HG00111	DMSO	0-r3	6373	95.6801
HG00111	DMSO	0-r3	5965	91.3138
HG00111	DMSO	0-r3	5965	108.186
HG00111	DMSO	0-r3	5965	97.1136
HG00111	DMSO	0-r3	5965	104.512
HG00111	DMSO	0-r3	5965	116.721
HG00111	DMSO	0-r3	5965	109.158
HG00111	DMSO	0-r3	5965	94.8728
HG00111	DMSO	0-r3	5965	90.4405
HG00111	DMSO	0-r3	5965	97.3772
HG00111	DMSO	0-r3	5965	105.006
HG00111	DMSO	0-r3	5965	98.2834
HG00111	DMSO	0-r3	5965	108.071
HG00111	DMSO	0-r3	5965	94.329
HG00111	DMSO	0-r3	5965	121.993
HG00111	DMSO	0-r3	5965	101.974
HG00111	DMSO	0-r3	5965	110.114
HG00111	DMSO	0-r3	5965	91.9399
HG00111	DMSO	0-r3	5965	91.4291
HG00111	DMSO	0-r3	5965	84.2947
HG00111	DMSO	0-r3	5965	96.438
HG00111	DMSO	0-r3	5965	90.7536
HG00111	DMSO	0-r3	5965	95.6801
HG00111	DMSO	0-r3	6559	91.3138
HG00111	DMSO	0-r3	6559	108.186
HG00111	DMSO	0-r3	6559	97.1136
HG00111	DMSO	0-r3	6559	104.512
HG00111	DMSO	0-r3	6559	116.721
HG00111	DMSO	0-r3	6559	109.158
HG00111	DMSO	0-r3	6559	94.8728
HG00111	DMSO	0-r3	6559	90.4405
HG00111	DMSO	0-r3	6559	97.3772
HG00111	DMSO	0-r3	6559	105.006
HG00111	DMSO	0-r3	6559	98.2834
HG00111	DMSO	0-r3	6559	108.071
HG00111	DMSO	0-r3	6559	94.329
HG00111	DMSO	0-r3	6559	121.993
HG00111	DMSO	0-r3	6559	101.974
HG00111	DMSO	0-r3	6559	110.114
HG00111	DMSO	0-r3	6559	91.9399
HG00111	DMSO	0-r3	6559	91.4291
HG00111	DMSO	0-r3	6559	84.2947
HG00111	DMSO	0-r3	6559	96.438
HG00111	DMSO	0-r3	6559	90.7536
HG00111	DMSO	0-r3	6559	95.6801
HG00111	DMSO	0-r3	5725	91.3138
HG00111	DMSO	0-r3	5725	108.186
HG00111	DMSO	0-r3	5725	97.1136
HG00111	DMSO	0-r3	5725	104.512
HG00111	DMSO	0-r3	5725	116.721
HG00111	DMSO	0-r3	5725	109.158
HG00111	DMSO	0-r3	5725	94.8728
HG00111	DMSO	0-r3	5725	90.4405
HG00111	DMSO	0-r3	5725	97.3772
HG00111	DMSO	0-r3	5725	105.006
HG00111	DMSO	0-r3	5725	98.2834
HG00111	DMSO	0-r3	5725	108.071
HG00111	DMSO	0-r3	5725	94.329
HG00111	DMSO	0-r3	5725	121.993
HG00111	DMSO	0-r3	5725	101.974
HG00111	DMSO	0-r3	5725	110.114
HG00111	DMSO	0-r3	5725	91.9399
HG00111	DMSO	0-r3	5725	91.4291
HG00111	DMSO	0-r3	5725	84.2947
HG00111	DMSO	0-r3	5725	96.438
HG00111	DMSO	0-r3	5725	90.7536
HG00111	DMSO	0-r3	5725	95.6801
HG00111	DMSO	0-r3	7404	91.3138
HG00111	DMSO	0-r3	7404	108.186
HG00111	DMSO	0-r3	7404	97.1136
HG00111	DMSO	0-r3	7404	104.512
HG00111	DMSO	0-r3	7404	116.721
HG00111	DMSO	0-r3	7404	109.158
HG00111	DMSO	0-r3	7404	94.8728
HG00111	DMSO	0-r3	7404	90.4405
HG00111	DMSO	0-r3	7404	97.3772
HG00111	DMSO	0-r3	7404	105.006
HG00111	DMSO	0-r3	7404	98.2834
HG00111	DMSO	0-r3	7404	108.071
HG00111	DMSO	0-r3	7404	94.329
HG00111	DMSO	0-r3	7404	121.993
HG00111	DMSO	0-r3	7404	101.974
HG00111	DMSO	0-r3	7404	110.114
HG00111	DMSO	0-r3	7404	91.9399
HG00111	DMSO	0-r3	7404	91.4291
HG00111	DMSO	0-r3	7404	84.2947
HG00111	DMSO	0-r3	7404	96.438
HG00111	DMSO	0-r3	7404	90.7536
HG00111	DMSO	0-r3	7404	95.6801
HG00111	DMSO	0-r3	6189	91.3138
HG00111	DMSO	0-r3	6189	108.186
HG00111	DMSO	0-r3	6189	97.1136
HG00111	DMSO	0-r3	6189	104.512
HG00111	DMSO	0-r3	6189	116.721
HG00111	DMSO	0-r3	6189	109.158
HG00111	DMSO	0-r3	6189	94.8728
HG00111	DMSO	0-r3	6189	90.4405
HG00111	DMSO	0-r3	6189	97.3772
HG00111	DMSO	0-r3	6189	105.006
HG00111	DMSO	0-r3	6189	98.2834
HG00111	DMSO	0-r3	6189	108.071
HG00111	DMSO	0-r3	6189	94.329
HG00111	DMSO	0-r3	6189	121.993
HG00111	DMSO	0-r3	6189	101.974
HG00111	DMSO	0-r3	6189	110.114
HG00111	DMSO	0-r3	6189	91.9399
HG00111	DMSO	0-r3	6189	91.4291
HG00111	DMSO	0-r3	6189	84.2947
HG00111	DMSO	0-r3	6189	96.438
HG00111	DMSO	0-r3	6189	90.7536
HG00111	DMSO	0-r3	6189	95.6801
HG00111	DMSO	0-r3	6683	91.3138
HG00111	DMSO	0-r3	6683	108.186
HG00111	DMSO	0-r3	6683	97.1136
HG00111	DMSO	0-r3	6683	104.512
HG00111	DMSO	0-r3	6683	116.721
HG00111	DMSO	0-r3	6683	109.158
HG00111	DMSO	0-r3	6683	94.8728
HG00111	DMSO	0-r3	6683	90.4405
HG00111	DMSO	0-r3	6683	97.3772
HG00111	DMSO	0-r3	6683	105.006
HG00111	DMSO	0-r3	6683	98.2834
HG00111	DMSO	0-r3	6683	108.071
HG00111	DMSO	0-r3	6683	94.329
HG00111	DMSO	0-r3	6683	121.993
HG00111	DMSO	0-r3	6683	101.974
HG00111	DMSO	0-r3	6683	110.114
HG00111	DMSO	0-r3	6683	91.9399
HG00111	DMSO	0-r3	6683	91.4291
HG00111	DMSO	0-r3	6683	84.2947
HG00111	DMSO	0-r3	6683	96.438
HG00111	DMSO	0-r3	6683	90.7536
HG00111	DMSO	0-r3	6683	95.6801
HG00111	DMSO	0-r3	5580	91.3138
HG00111	DMSO	0-r3	5580	108.186
HG00111	DMSO	0-r3	5580	97.1136
HG00111	DMSO	0-r3	5580	104.512
HG00111	DMSO	0-r3	5580	116.721
HG00111	DMSO	0-r3	5580	109.158
HG00111	DMSO	0-r3	5580	94.8728
HG00111	DMSO	0-r3	5580	90.4405
HG00111	DMSO	0-r3	5580	97.3772
HG00111	DMSO	0-r3	5580	105.006
HG00111	DMSO	0-r3	5580	98.2834
HG00111	DMSO	0-r3	5580	108.071
HG00111	DMSO	0-r3	5580	94.329
HG00111	DMSO	0-r3	5580	121.993
HG00111	DMSO	0-r3	5580	101.974
HG00111	DMSO	0-r3	5580	110.114
HG00111	DMSO	0-r3	5580	91.9399
HG00111	DMSO	0-r3	5580	91.4291
HG00111	DMSO	0-r3	5580	84.2947
HG00111	DMSO	0-r3	5580	96.438
HG00111	DMSO	0-r3	5580	90.7536
HG00111	DMSO	0-r3	5580	95.6801
HG00111	DMSO	0-r3	5549	91.3138
HG00111	DMSO	0-r3	5549	108.186
HG00111	DMSO	0-r3	5549	97.1136
HG00111	DMSO	0-r3	5549	104.512
HG00111	DMSO	0-r3	5549	116.721
HG00111	DMSO	0-r3	5549	109.158
HG00111	DMSO	0-r3	5549	94.8728
HG00111	DMSO	0-r3	5549	90.4405
HG00111	DMSO	0-r3	5549	97.3772
HG00111	DMSO	0-r3	5549	105.006
HG00111	DMSO	0-r3	5549	98.2834
HG00111	DMSO	0-r3	5549	108.071
HG00111	DMSO	0-r3	5549	94.329
HG00111	DMSO	0-r3	5549	121.993
HG00111	DMSO	0-r3	5549	101.974
HG00111	DMSO	0-r3	5549	110.114
HG00111	DMSO	0-r3	5549	91.9399
HG00111	DMSO	0-r3	5549	91.4291
HG00111	DMSO	0-r3	5549	84.2947
HG00111	DMSO	0-r3	5549	96.438
HG00111	DMSO	0-r3	5549	90.7536
HG00111	DMSO	0-r3	5549	95.6801
HG00111	DMSO	0-r3	5116	91.3138
HG00111	DMSO	0-r3	5116	108.186
HG00111	DMSO	0-r3	5116	97.1136
HG00111	DMSO	0-r3	5116	104.512
HG00111	DMSO	0-r3	5116	116.721
HG00111	DMSO	0-r3	5116	109.158
HG00111	DMSO	0-r3	5116	94.8728
HG00111	DMSO	0-r3	5116	90.4405
HG00111	DMSO	0-r3	5116	97.3772
HG00111	DMSO	0-r3	5116	105.006
HG00111	DMSO	0-r3	5116	98.2834
HG00111	DMSO	0-r3	5116	108.071
HG00111	DMSO	0-r3	5116	94.329
HG00111	DMSO	0-r3	5116	121.993
HG00111	DMSO	0-r3	5116	101.974
HG00111	DMSO	0-r3	5116	110.114
HG00111	DMSO	0-r3	5116	91.9399
HG00111	DMSO	0-r3	5116	91.4291
HG00111	DMSO	0-r3	5116	84.2947
HG00111	DMSO	0-r3	5116	96.438
HG00111	DMSO	0-r3	5116	90.7536
HG00111	DMSO	0-r3	5116	95.6801
HG00111	DMSO	0-r3	5853	91.3138
HG00111	DMSO	0-r3	5853	108.186
HG00111	DMSO	0-r3	5853	97.1136
HG00111	DMSO	0-r3	5853	104.512
HG00111	DMSO	0-r3	5853	116.721
HG00111	DMSO	0-r3	5853	109.158
HG00111	DMSO	0-r3	5853	94.8728
HG00111	DMSO	0-r3	5853	90.4405
HG00111	DMSO	0-r3	5853	97.3772
HG00111	DMSO	0-r3	5853	105.006
HG00111	DMSO	0-r3	5853	98.2834
HG00111	DMSO	0-r3	5853	108.071
HG00111	DMSO	0-r3	5853	94.329
HG00111	DMSO	0-r3	5853	121.993
HG00111	DMSO	0-r3	5853	101.974
HG00111	DMSO	0-r3	5853	110.114
HG00111	DMSO	0-r3	5853	91.9399
HG00111	DMSO	0-r3	5853	91.4291
HG00111	DMSO	0-r3	5853	84.2947
HG00111	DMSO	0-r3	5853	96.438
HG00111	DMSO	0-r3	5853	90.7536
HG00111	DMSO	0-r3	5853	95.6801
HG00111	DMSO	0-r3	5508	91.3138
HG00111	DMSO	0-r3	5508	108.186
HG00111	DMSO	0-r3	5508	97.1136
HG00111	DMSO	0-r3	5508	104.512
HG00111	DMSO	0-r3	5508	116.721
HG00111	DMSO	0-r3	5508	109.158
HG00111	DMSO	0-r3	5508	94.8728
HG00111	DMSO	0-r3	5508	90.4405
HG00111	DMSO	0-r3	5508	97.3772
HG00111	DMSO	0-r3	5508	105.006
HG00111	DMSO	0-r3	5508	98.2834
HG00111	DMSO	0-r3	5508	108.071
HG00111	DMSO	0-r3	5508	94.329
HG00111	DMSO	0-r3	5508	121.993
HG00111	DMSO	0-r3	5508	101.974
HG00111	DMSO	0-r3	5508	110.114
HG00111	DMSO	0-r3	5508	91.9399
HG00111	DMSO	0-r3	5508	91.4291
HG00111	DMSO	0-r3	5508	84.2947
HG00111	DMSO	0-r3	5508	96.438
HG00111	DMSO	0-r3	5508	90.7536
HG00111	DMSO	0-r3	5508	95.6801
HG00111	DMSO	0-r3	5807	91.3138
HG00111	DMSO	0-r3	5807	108.186
HG00111	DMSO	0-r3	5807	97.1136
HG00111	DMSO	0-r3	5807	104.512
HG00111	DMSO	0-r3	5807	116.721
HG00111	DMSO	0-r3	5807	109.158
HG00111	DMSO	0-r3	5807	94.8728
HG00111	DMSO	0-r3	5807	90.4405
HG00111	DMSO	0-r3	5807	97.3772
HG00111	DMSO	0-r3	5807	105.006
HG00111	DMSO	0-r3	5807	98.2834
HG00111	DMSO	0-r3	5807	108.071
HG00111	DMSO	0-r3	5807	94.329
HG00111	DMSO	0-r3	5807	121.993
HG00111	DMSO	0-r3	5807	101.974
HG00111	DMSO	0-r3	5807	110.114
HG00111	DMSO	0-r3	5807	91.9399
HG00111	DMSO	0-r3	5807	91.4291
HG00111	DMSO	0-r3	5807	84.2947
HG00111	DMSO	0-r3	5807	96.438
HG00111	DMSO	0-r3	5807	90.7536
HG00111	DMSO	0-r3	5807	95.6801
HG00111	ENDOSULFAN	0.01-r1	6628	108.471
HG00111	ENDOSULFAN	0.01-r2	5555	86.5057
HG00111	ENDOSULFAN	0.01-r3	6850	112.865
HG00111	ENDOSULFAN	0.1-r1	4967	81.2881
HG00111	ENDOSULFAN	0.1-r2	6649	103.542
HG00111	ENDOSULFAN	0.1-r3	6174	101.727
HG00111	ENDOSULFAN	1-r1	5165	84.5285
HG00111	ENDOSULFAN	1-r2	6469	100.739
HG00111	ENDOSULFAN	1-r3	6354	104.693
HG00111	ENDOSULFAN	10-r1	7162	117.211
HG00111	ENDOSULFAN	10-r2	6116	95.2419
HG00111	ENDOSULFAN	10-r3	6030	99.3544
HG00111	ENDOSULFAN	100-r1	5805	95.0025
HG00111	ENDOSULFAN	100-r2	4444	69.2045
HG00111	ENDOSULFAN	100-r3	2670	43.9928
HG00111	ENDRIN	0.01-r1	5024	82.221
HG00111	ENDRIN	0.01-r2	6045	94.1362
HG00111	ENDRIN	0.01-r3	5721	94.2631
HG00111	ENDRIN	0.1-r1	5959	97.5228
HG00111	ENDRIN	0.1-r2	5974	93.0306
HG00111	ENDRIN	0.1-r3	5905	97.2948
HG00111	ENDRIN	1-r1	5296	86.6724
HG00111	ENDRIN	1-r2	5746	89.48
HG00111	ENDRIN	1-r3	5289	87.1452
HG00111	ENDRIN	10-r1	6204	101.532
HG00111	ENDRIN	10-r2	5878	91.5356
HG00111	ENDRIN	10-r3	6123	100.887
HG00111	ENDRIN	100-r1	5899	96.5409
HG00111	ENDRIN	100-r2	6150	95.7713
HG00111	ENDRIN	100-r3	5456	89.8968
HG00111	ETHION	0.01-r1	6422	105.1
HG00111	ETHION	0.01-r2	6507	101.331
HG00111	ETHION	0.01-r3	5701	93.9336
HG00111	ETHION	0.1-r1	6850	112.105
HG00111	ETHION	0.1-r2	6466	100.692
HG00111	ETHION	0.1-r3	6094	100.409
HG00111	ETHION	1-r1	6261	102.465
HG00111	ETHION	1-r2	6312	98.2941
HG00111	ETHION	1-r3	6458	106.406
HG00111	ETHION	10-r1	5999	98.1775
HG00111	ETHION	10-r2	6130	95.4599
HG00111	ETHION	10-r3	6309	103.951
HG00111	ETHION	100-r1	6516	106.638
HG00111	ETHION	100-r2	6430	100.132
HG00111	ETHION	100-r3	5781	95.2517
HG00111	FLUORANTHENE	0.01-r1	6110	99.994
HG00111	FLUORANTHENE	0.01-r2	6644	103.464
HG00111	FLUORANTHENE	0.01-r3	6913	113.903
HG00111	FLUORANTHENE	0.1-r1	6479	106.033
HG00111	FLUORANTHENE	0.1-r2	5805	90.3988
HG00111	FLUORANTHENE	0.1-r3	5882	96.9159
HG00111	FLUORANTHENE	1-r1	5670	92.7932
HG00111	FLUORANTHENE	1-r2	6973	108.588
HG00111	FLUORANTHENE	1-r3	5912	97.4102
HG00111	FLUORANTHENE	10-r1	6625	108.422
HG00111	FLUORANTHENE	10-r2	5561	86.5991
HG00111	FLUORANTHENE	10-r3	6658	109.702
HG00111	FLUORANTHENE	100-r1	6597	107.964
HG00111	FLUORANTHENE	100-r2	6006	93.5289
HG00111	FLUORANTHENE	100-r3	6891	113.541
HG00111	HEPTACHLOR EPOXIDE	0.01-r1	6087	99.6176
HG00111	HEPTACHLOR EPOXIDE	0.01-r2	4773	74.3279
HG00111	HEPTACHLOR EPOXIDE	0.01-r3	5105	84.1135
HG00111	HEPTACHLOR EPOXIDE	0.1-r1	6305	103.185
HG00111	HEPTACHLOR EPOXIDE	0.1-r2	5146	80.1365
HG00111	HEPTACHLOR EPOXIDE	0.1-r3	5172	85.2174
HG00111	HEPTACHLOR EPOXIDE	1-r1	5774	94.4952
HG00111	HEPTACHLOR EPOXIDE	1-r2	5455	84.9484
HG00111	HEPTACHLOR EPOXIDE	1-r3	5527	91.0666
HG00111	HEPTACHLOR EPOXIDE	10-r1	6558	107.326
HG00111	HEPTACHLOR EPOXIDE	10-r2	5173	80.5569
HG00111	HEPTACHLOR EPOXIDE	10-r3	5137	84.6407
HG00111	HEPTACHLOR EPOXIDE	100-r1	6293	102.989
HG00111	HEPTACHLOR EPOXIDE	100-r2	5520	85.9606
HG00111	HEPTACHLOR EPOXIDE	100-r3	6301	103.82
HG00111	HEPTACHLOR	0.01-r1	6433	105.28
HG00111	HEPTACHLOR	0.01-r2	5819	90.6168
HG00111	HEPTACHLOR	0.01-r3	6703	110.443
HG00111	HEPTACHLOR	0.1-r1	6876	112.53
HG00111	HEPTACHLOR	0.1-r2	5727	89.1841
HG00111	HEPTACHLOR	0.1-r3	5455	89.8803
HG00111	HEPTACHLOR	1-r1	6034	98.7503
HG00111	HEPTACHLOR	1-r2	7035	109.553
HG00111	HEPTACHLOR	1-r3	6058	99.8158
HG00111	HEPTACHLOR	10-r1	6527	106.819
HG00111	HEPTACHLOR	10-r2	6096	94.9304
HG00111	HEPTACHLOR	10-r3	6594	108.647
HG00111	HEPTACHLOR	100-r1	6727	110.092
HG00111	HEPTACHLOR	100-r2	6107	95.1017
HG00111	HEPTACHLOR	100-r3	5995	98.7777
HG00111	HEXACHLOROCYCLOHEXANE, GAMMA-	0.01-r1	5252	85.9523
HG00111	HEXACHLOROCYCLOHEXANE, GAMMA-	0.01-r2	5603	87.2531
HG00111	HEXACHLOROCYCLOHEXANE, GAMMA-	0.01-r3	5519	90.9348
HG00111	HEXACHLOROCYCLOHEXANE, GAMMA-	0.1-r1	6724	110.043
HG00111	HEXACHLOROCYCLOHEXANE, GAMMA-	0.1-r2	5774	89.916
HG00111	HEXACHLOROCYCLOHEXANE, GAMMA-	0.1-r3	6677	110.015
HG00111	HEXACHLOROCYCLOHEXANE, GAMMA-	1-r1	5966	97.6374
HG00111	HEXACHLOROCYCLOHEXANE, GAMMA-	1-r2	7258	113.026
HG00111	HEXACHLOROCYCLOHEXANE, GAMMA-	1-r3	5995	98.7777
HG00111	HEXACHLOROCYCLOHEXANE, GAMMA-	10-r1	6710	109.813
HG00111	HEXACHLOROCYCLOHEXANE, GAMMA-	10-r2	6637	103.355
HG00111	HEXACHLOROCYCLOHEXANE, GAMMA-	10-r3	6630	109.24
HG00111	HEXACHLOROCYCLOHEXANE, GAMMA-	100-r1	7068	115.672
HG00111	HEXACHLOROCYCLOHEXANE, GAMMA-	100-r2	6727	104.757
HG00111	HEXACHLOROCYCLOHEXANE, GAMMA-	100-r3	6625	109.158
HG00111	LEAD (Nitrate)	0.01-r1	5661	92.6459
HG00111	LEAD (Nitrate)	0.01-r2	6464	100.661
HG00111	LEAD (Nitrate)	0.01-r3	6688	110.196
HG00111	LEAD (Nitrate)	0.1-r1	6255	102.367
HG00111	LEAD (Nitrate)	0.1-r2	6476	100.848
HG00111	LEAD (Nitrate)	0.1-r3	6314	104.034
HG00111	LEAD (Nitrate)	1-r1	5831	95.428
HG00111	LEAD (Nitrate)	1-r2	6040	94.0584
HG00111	LEAD (Nitrate)	1-r3	6342	104.495
HG00111	LEAD (Nitrate)	10-r1	5716	93.546
HG00111	LEAD (Nitrate)	10-r2	6080	94.6813
HG00111	LEAD (Nitrate)	10-r3	6458	106.406
HG00111	LEAD (Nitrate)	100-r1	6797	111.237
HG00111	LEAD (Nitrate)	100-r2	6305	98.1851
HG00111	LEAD (Nitrate)	100-r3	6641	109.422
HG00111	Media	0-r1	6311	103.284
HG00111	Media	0-r1	6311	108.03
HG00111	Media	0-r1	6311	101.778
HG00111	Media	0-r1	6311	107.048
HG00111	Media	0-r1	6311	101.843
HG00111	Media	0-r1	6311	107.195
HG00111	Media	0-r1	6311	99.2903
HG00111	Media	0-r1	6311	113.348
HG00111	Media	0-r1	6311	111.761
HG00111	Media	0-r1	6311	99.814
HG00111	Media	0-r1	6311	105.198
HG00111	Media	0-r1	6311	106.328
HG00111	Media	0-r1	6311	117.145
HG00111	Media	0-r1	6311	115.901
HG00111	Media	0-r1	6311	94.6752
HG00111	Media	0-r1	6311	105.427
HG00111	Media	0-r1	6311	115.23
HG00111	Media	0-r1	6311	114.985
HG00111	Media	0-r1	6311	90.8948
HG00111	Media	0-r1	6311	106.884
HG00111	Media	0-r1	6311	95.1171
HG00111	Media	0-r1	6311	105.346
HG00111	Media	0-r1	6601	103.284
HG00111	Media	0-r1	6601	108.03
HG00111	Media	0-r1	6601	101.778
HG00111	Media	0-r1	6601	107.048
HG00111	Media	0-r1	6601	101.843
HG00111	Media	0-r1	6601	107.195
HG00111	Media	0-r1	6601	99.2903
HG00111	Media	0-r1	6601	113.348
HG00111	Media	0-r1	6601	111.761
HG00111	Media	0-r1	6601	99.814
HG00111	Media	0-r1	6601	105.198
HG00111	Media	0-r1	6601	106.328
HG00111	Media	0-r1	6601	117.145
HG00111	Media	0-r1	6601	115.901
[truncated: 536,386+ more rows]
