# Supplementary material for: A Population-Based Human In Vitro Approach to Quantify Inter-Individual Variability in Responses to Chemical Mixtures
Source: Toxics. 2022 Aug 1;10(8):441. doi: 10.3390/toxics10080441 (PMC9413237; doi:10.3390/toxics10080441)
Supplement: Supplementary file 1 [file toxics-10-00441-s001.zip › Table S8 Median EC10 values for individual chemicals and mixtures.xlsx]

## Sheet: EC10 Chemicals
		Table S7. Median EC10 values for individual chemicals and mixtures. EC10 values for all individual cell lines for individual chemicals (with effect) (sheet 1) and defined mixtures (sheet 2).
CellLine	2,4,5-TRICHLOROPHENOL	2,4,5-TRICHLOROPHENOL-2	4,6-DINITRO-O-CRESOL	ALDRIN	AZINPHOS-METHYL	CADMIUM(Chloride)	CHLORPYRIFOS	COBALT	DDD, P,P'-	DDT, O,P'-	DDT, P,P'-	DI-N-BUTYL PHTHALATE	DIAZINON	DICOFOL	DIELDRIN	DISULFOTON	ENDOSULFAN	ENDRIN	ETHION	HEPTACHLOR	HEPTACHLOR EPOXIDE	MERCURIC CHLORIDE	MERCURIC CHLORIDE-2	METHOXYCHLOR	NICKEL	PARATHION	PENTACHLOROPHENOL	POTASSIUM CHROMATE	Median	25th percentile	75th percentile	50th percentile
HG00132	14.4549	38.5406	39.5277	2.21436	24.3135	3.51478	16.7148	6.39532	34.2983	27.0705	51.1783	42.6309	43.6236	34.6124	0.818812	43.6007	7.59653	22.0605	7.37884	2.48197	0.880614	2.50128	6.00163	34.1853	12.0182	26.5737	41.4942	4.01307	19.3876	4.51021	38.5406	19.3876
HG00257	369.253	253.335	197.22	25.7332	257.555	272.375	229.713	187.505	348.732	284.941	366.872	231.964	277.991	267.411	58.1363	355.158	147.242	205.023	601.388	55.7599	548.641	206.011	52.5548	256.351	282.233	125.537	250.687	9.53437	252.011	157.307	282.233	241.326
HG00260	23.7018	55.9096	63.0665	7.167	59.0844	8.26471	68.6755	23.0651	71.5448	44.0589	106.322	54.7136	88.694	36.8541	5.31469	91.5125	10.1402	45.9645	32.9635	10.5205	12.4133	8.52157	13.4762	70.8519	62.8953	39.6352	56.5861	0.7942	41.8471	10.9937	63.0665	41.8471
NA12275	22.9667	52.2682	52.6433	14.483	179.176	10.8941	49.1463	37.7124	178.137	38.8168	291.492	58.7485	215.45	36.5353	10.8976	85.3774	12.7637	133.791	84.106	11.3367	38.8643	9.8482	14.3167	87.6905	107.484	38.2472	51.1339	1.21021	44.0053	14.3582	87.6905	44.0053
NA19144	88.8834	144.546	138.108	23.746	80.8393	57.3077	110.996	42.3632	324.291	135.984	384.719	82.9291	200.07	197.179	17.0441	357.721	47.9639	58.4847	48.3089	48.8273	63.309	5.86575	35.485	176.19	187.392	80.5764	176.404	0.624757	81.8842	48.0502	176.404	80.7079
NA19222	266.677	253.453	237.554	52.0732	204.447	210.026	243.647	275.64	350.818	276.918	393.665	217.465	248.108	236.51	61.721	362.701	58.9126	201.525	87.5466	66.0444	482.2	37.171	66.8764	233.524	309.035	146.771	262.907	6.05334	235.017	72.044	275.64	225.495
NA20505	288.575	242.314	163.32	33.0602	178.085	75.4058	281.809	250.243	337.515	238.024	404.674	227.797	193.358	252.464	21.8313	459.766	52.1759	291.509	93.6474	47.6939	26.347	62.978	113.4	112.294	530.337	251.404	230.738	13.6885	210.577	66.0849	252.464	185.721
NA20815	25.9535	66.8003	77.4876	3.25274	57.1428	17.6931	66.071	81.388	82.2338	65.8387	273.753	52.8569	71.7584	62.969	2.22199	116.714	19.147	17.5095	19.7579	12.0943	9.93895	9.30026	17.2296	65.777	77.5272	102.803	140.54	5.14762	60.0559	17.2996	77.5272	60.0559
HG00111	24.9083	63.69	62.0062	57.8589	113.301	8.86279	235.94	26.2709	320.824	77.7018	375.311	135.921	225.125	88.3097	65.9778	281.555	52.5264	159.604	357.993	215.946	278.594	13.8705	7.97281	89.5188	122.833	116.143	62.5102	3.21324	88.9143	53.8595	225.125	101.41
HG00235	23.2609	57.833	69.3848	32.9158	152.935	9.94829	374.385	17.4268	167.096	149.228	379.043	62.1255	268.996	247.002	22.5733	367.361	38.2485	74.851	204.261	210.798	502.235	15.0804	14.0199	196.975	44.885	117.919	56.5369	0.807648	72.1179	25.6746	210.798	96.3853
HG00242	47.7393	69.4944	118.932	26.2756	193.224	16.0834	331.179	33.2036	327.091	102.313	384.069	255.778	267.522	170.699	19.6465	362.624	61.0081	98.8737	328.824	31.5467	239.451	13.8322	11.9658	203.486	193.547	122.94	91.9569	2.21239	110.623	31.961	255.778	120.936
NA11894	15.7897	46.6631	49.2706	23.0156	57.8112	14.2112	80.2273	17.5662	289.555	235.978	299.839	193.919	210.483	123.88	43.3693	356.221	27.8931	66.9732	162.123	82.2282	105.81	8.80569	12.06	164.59	48.2365	79.8491	39.3795	1.19329	62.3922	24.2349	164.59	73.4112
NA12273	19.2975	44.6	48.6556	17.7005	53.1902	14.3749	322.539	14.3745	185.67	30.0913	231.763	130.771	280.081	37.6977	20.9634	87.9475	12.4955	33.0836	32.0343	14.6489	37.9636	8.91076	10.1761	95.5042	64.439	72.1981	40.2918	0.990128	37.8306	15.4118	87.9475	37.8306
NA12546	300.319	228.93	177.734	128.617	193.083	212.861	368.021	78.7225	359.702	283.616	167.837	209.25	212.812	291.849	475.819	382.975	180.578	159.225	488.098	288.657	203.696	89.425	62.9995	88.7071	565.816	160.101	188.067	3.71878	206.473	159.444	291.849	198.39
NA12760	191.675	229.487	188.796	29.5888	116.939	209.568	157.311	274.456	362.158	267.603	393.447	229.886	167.476	243.504	21.3701	358.998	86.8141	228.048	398.594	66.5488	37.2873	68.7322	79.0883	259.024	550.001	254.571	213.642	7.71453	211.605	81.0197	267.603	211.605
NA18861	17.2384	39.2805	37.3914	1.86087	30.1466	10.8902	21.3195	15.0924	35.5732	16.7831	57.8592	50.1804	38.4394	35.5639	0.657863	44.503	9.58127	7.92484	8.98071	2.38279	1.15352	10.497	9.8087	32.4227	15.3148	25.4862	37.3836	3.90484	17.0107	9.13085	37.3836	16.0489
NA18873	189.043	221.444	195.319	46.2669	97.0792	60.2631	262.103	99.488	344.667	194.236	344.279	156.94	96.7121	200.496	19.5148	375.172	134.126	82.7315	131.334	60.6325	39.1034	75.7715	105.011	174.768	380.456	257.506	231.509	8.97395	145.533	77.5115	231.509	132.73
NA19093	308.978	220.633	178.417	272.334	229.96	54.1161	347.185	92.7247	360.268	212.451	380.331	220.646	228.147	259.536	473.727	386.969	186.902	140.721	335.618	206.863	252.937	40.341	57.7009	208.044	306.727	175.612	232.48	8.37411	224.397	176.313	306.727	224.397
NA19146	23.2978	56.7338	61.6706	84.1986	207.312	13.2868	286.161	21.6562	230.198	207.062	330.099	162.969	135.344	240.329	422.564	384.131	75.8065	121.743	295.715	186.175	343.849	9.17874	8.11618	95.6247	102.575	69.69	46.3996	1.66264	112.159	48.9832	240.329	128.543
NA19150	239.735	178.452	170.334	114.644	112.292	35.3521	328.687	151.223	342.249	242.164	328.288	203.432	218.352	256.043	177.847	381.469	165.128	199.747	364.873	113.656	185.498	61.5236	72.7955	212.252	156.482	103.572	215.702	4.62062	181.975	113.903	242.164	181.672
NA20508	194.876	174.011	190.188	148.217	202.848	53.0615	289.916	37.1706	341.487	258.056	418.777	233.909	205.982	262.06	416.477	250.741	91.5114	170.257	131.345	173.4	354.379	18.7636	63.3181	99.3869	101.405	107.578	173.143	7.84523	173.705	99.8914	258.056	173.272
NA20513	372.409	156.469	223.58	37.6439	290.077	19.3266	319.029	59.557	246.029	223.876	396.908	255.889	259.027	193.68	268.351	382.12	131.895	72.1854	566.087	282.925	497.024	31.3639	42.988	241.857	293.812	149.726	250.688	1.05456	243.943	87.1127	290.077	243.943
NA20532	17.4446	50.8426	64.7794	130.401	76.3621	12.775	181.372	19.8011	317.33	29.5079	305.236	189.49	208.015	138.882	102.421	368.664	29.6615	251.913	226.323	189.217	304.705	9.48566	9.09381	169.355	337.532	125.826	42.3261	0.972713	128.113	29.5463	226.323	134.641
HG00115	265.274	217.325	182.137	83.0431	168.451	60.3052	302.816	68.8421	266.745	266.358	290.119	233.735	86.396	260.096	72.1957	348.221	106.242	210.984	189.11	199.215	119.184	22.3528	135.028	139.705	330.708	158.456	230.454	5.05585	185.623	91.3574	260.096	175.294
HG01791	240.016	242.956	183.163	41.9627	193.416	167.783	302.153	192.865	304.665	203.775	364.933	194.901	231.03	213.684	293.248	389.028	80.6281	300.021	363.196	134.257	332.703	103.191	149.727	255.036	507.728	156.481	244.166	7.95	222.357	159.307	302.153	208.73
NA12044	169.525	248.213	184.414	52.8145	100.668	237.385	205.448	322.609	346.823	129.294	353.209	167	266.113	288.132	537.822	439.216	70.3981	196.717	68.3029	102.888	270.948	57.2054	126.15	169.62	198.626	226.567	194.652	2.70823	195.684	108.704	270.948	195.684
NA12761	19.8093	44.2301	38.6478	5.37304	46.9075	15.4984	62.6465	12.9083	40.4222	32.4917	48.5421	47.2323	82.879	40.2519	4.40146	125.684	10.9263	160.724	39.2147	8.98003	6.93807	13.8695	12.584	40.161	22.6487	43.0991	42.76	1.31706	38.9313	12.6651	46.9075	38.9313
NA20524	110.24	199.114	214.727	37.7778	137.223	53.4601	293.031	155.578	353.274	232.024	382.467	84.2041	115.894	248.852	28.8381	390.045	47.4494	157.141	86.2912	40.4025	64.1719	19.2539	47.8309	172.653	347.264	227.421	264.374	8.94943	146.401	49.2382	248.852	146.401
NA20769	97.8444	243.668	250.286	27.748	176.173	82.7897	295.458	420.713	388.535	307.188	237.958	164.588	215.932	224.417	146.732	444.111	81.3588	286.332	114.135	54.3032	196.003	72.1268	238.662	235.706	503.192	209.434	227.262	9.67747	220.175	101.917	286.332	220.175
HG00122	20.6472	58.4386	48.0671	7.7158	42.8391	10.4368	22.3518	18.3831	38.3394	30.998	39.7606	74.0232	101.404	89.3895	2.90117	91.4945	10.7081	23.7324	35.194	13.1833	20.1773	1.16082	12.9023	32.9222	33.2134	68.4983	45.349	0.668175	31.9601	12.9725	48.0671	31.9601
HG00231	133.464	196.233	88.8318	22.1281	86.9484	11.8073	313.641	23.1022	368.653	76.2274	399.689	128.219	125.699	88.8149	9.78072	429.696	16.2403	89.368	121.462	26.574	31.975	0.742963	14.9486	94.7758	105.884	178.661	112.893	0.732312	89.0999	22.3716	128.219	88.8233
HG01790	298.525	233.101	163.672	30.4737	277.415	99.7151	298.968	187.367	349.039	298.8	353.355	217.959	274.349	276.065	201.889	384.912	62.0744	268.912	172.745	90.578	124.456	133.561	71.5963	239.611	252.735	225.597	250.736	9.48472	229.349	126.732	276.065	221.778
NA11881	79.2004	226.929	196.727	25.3629	146.973	80.9117	226.978	100.052	361.54	282.351	401.053	196.156	247.166	277.905	11.8653	443.506	56.6762	166.587	154.379	36.154	17.6628	23.3924	44.772	247.897	490.391	260.131	226.642	5.41138	181.372	47.7481	260.131	181.372
NA12234	187.709	131.599	159.612	63.7218	281.079	96.266	339.355	78.7363	321.342	289.618	360.768	188.76	210.146	277.779	29.4608	81.832	62.0926	144.746	578.827	107.749	66.3964	46.3658	74.4358	181.711	478.368	162.126	268.384	6.46593	160.869	75.5109	281.079	160.869
NA12399	156.195	237.049	142.76	17.2002	105.021	10.0738	137.896	15.785	337.927	171.585	294.808	77.5705	193.261	272.271	6.85693	306.077	27.9952	23.6555	66.9066	22.7135	15.1205	3.27673	32.717	181.944	151.832	95.0176	191.866	0.830442	100.019	18.5785	191.866	86.294
NA12775	80.1709	218.096	114.938	11.5982	96.9557	2.76529	101.231	13.8656	312.894	79.6541	102.382	68.3234	218.951	226.885	5.12577	447.271	23.6631	21.2775	43.3707	18.6959	8.44599	0.0894188	6.45701	101.217	194.666	92.1713	93.0637	0.434724	79.9125	12.165	114.938	73.9887
NA19092	12.9274	41.753	37.1995	2.0241	20.5359	1.87071	41.8783	9.55961	34.1061	29.5361	38.5842	50.8551	80.8129	42.9652	0.751143	65.55	3.35163	5.92527	11.346	3.54252	1.4561	4.50432	14.0877	35.3666	11.7088	38.9883	35.9425	0.246323	17.3118	3.78297	38.9883	17.3118
NA19098	176.841	218.741	210.496	67.6201	257.732	202.777	381.765	300.014	332.26	244.677	381.727	263.142	232.09	292.315	369.857	421.025	126.457	246.961	205.756	165.894	227.265	116.029	121.808	115.005	391.96	237.942	271.988	8.26975	235.016	168.631	300.014	241.309
NA19225	23.2863	64.0669	58.36	7.29206	69.8902	8.87497	161.466	33.2378	57.0904	38.832	54.9603	78.0243	138.535	80.5094	3.3645	321.694	9.67223	30.1801	41.4551	13.4501	9.43628	0.152613	11.7264	76.7122	45.8071	131.835	47.903	1.00102	43.6311	10.1858	76.7122	43.6311
NA19236	25.8168	69.2679	60.4688	16.475	74.3104	9.51484	286.532	25.4476	341.755	92.6267	174.322	165.765	150.014	183.248	8.87284	301.49	13.7415	201.315	108.79	30.6348	110.541	2.98398	10.5494	84.9932	43.6792	230.84	64.3167	1.50031	71.7891	18.7181	174.322	79.6518
NA20544	263.428	239.348	232.184	28.9081	212.714	30.877	176.535	60.6458	363.072	109.936	435.008	191.202	202.289	259.679	16.1308	430.611	42.2466	134.75	361.787	45.8572	110.341	2.22594	49.9667	227.403	377.188	238.915	261.161	3.67803	196.745	46.8846	259.679	183.869
NA20774	13.9536	45.4936	41.1397	7.27279	27.7903	7.86472	22.0799	9.33794	36.5463	30.3091	38.085	54.2089	98.773	83.7437	8.09457	100.08	9.1065	64.0054	15.856	12.1684	110.084	0.549917	11.6974	30.8613	18.7908	41.5539	38.013	0.591641	29.0497	9.9278	45.4936	29.0497
NA20806	28.0275	57.1766	62.0544	3.4954	64.233	10.7384	74.3561	32.1099	75.0483	42.3979	236.247	66.7853	73.1535	40.675	2.3003	83.2811	21.6032	22.0778	22.7417	5.0008	4.98514	10.0122	11.0557	62.1422	45.8192	98.6098	57.5688	9.16935	41.5364	10.8177	66.7853	41.5364
NA20809	275.936	209.799	208.593	203.007	240.675	153.142	246.857	132.566	357.79	277.709	371.789	219.549	195.232	279.521	158.6	341.691	119.167	224.537	449.825	161.522	77.9666	92.1475	97.925	248.27	345.062	230.263	243.581	3.77945	222.043	154.507	277.709	222.043
NA20826	250.947	254.982	231.497	30.9555	256.57	74.5988	307.322	77.0171	390.597	218.764	424.153	261.816	220.696	259.647	13.6971	425.781	28.5143	198.16	373.745	55.2897	51.3363	3.86472	22.3468	291.634	411.131	249.754	226.607	5.67341	229.052	52.3247	291.634	223.652
HG00130	131.799	216.15	141.74	71.4707	254.751	38.788	239.366	50.2124	370.111	273.555	350.029	137.999	261.94	268.299	40.0763	422.679	64.7628	89.3602	312.442	92.6371	92.3691	2.89969	11.1638	240.48	68.7364	255.135	140.918	1.98559	139.458	65.7562	261.94	139.458
HG00243	19.2662	52.6699	44.0567	24.448	49.778	15.7361	67.0382	12.8582	154.441	49.2652	155.98	72.9789	270.13	95.3104	16.692	100.423	12.1851	15.6615	23.7206	23.4747	40.801	4.26495	10.3571	81.4342	30.3514	42.8927	49.3113	0.739853	41.8468	15.9751	72.9789	41.8468
HG00252	43.6965	181.032	78.421	43.8561	85.5483	23.5417	86.748	46.9543	259.547	87.3394	327.115	96.2061	246.588	217.554	22.9826	305.776	35.5495	40.9654	60.5186	45.9483	103.356	5.49001	11.6449	139.397	137.755	122.154	86.1396	2.62903	85.844	41.6481	139.397	85.844
NA06984	104.43	188.06	118.052	116.31	221.61	77.4489	351.663	73.71	372.2	293.056	384.647	213.096	251.311	296.872	102.069	412.641	45.7082	52.696	393.637	91.7341	256.771	6.36914	12.5062	219.461	272.7	134.959	194.573	3.4052	191.316	81.0202	293.056	203.835
NA12843	395.396	246.425	217.678	54.633	221.943	49.4887	83.205	47.8296	404.474	105.96	383.106	172.663	228.526	279.33	61.4004	409.314	47.5176	32.6786	107.656	45.6524	77.2804	10.805	43.0081	244.756	207.287	103.036	254.748	2.38248	106.808	48.2443	244.756	104.498
NA19113	22.91	60.7358	48.0927	14.8857	53.9981	7.56667	29.2776	24.3822	73.0081	31.0906	35.8457	163.864	185.955	214.193	18.0723	366.345	13.0286	40.604	81.7449	14.7061	73.6063	3.79438	9.60235	160.663	160.549	87.382	49.8236	2.33213	44.3484	15.6824	87.382	44.3484
NA19201	20.2146	58.1349	56.0708	10.8338	34.0721	15.5596	32.0966	11.1007	247.939	34.8437	50.1942	135.23	206.015	193.472	9.79424	119.158	11.7626	21.729	35.4603	10.8848	98.494	1.59009	6.32403	102.373	96.5177	50.9438	52.1347	0.562046	35.152	11.2662	98.494	35.152
NA19210	221.167	221.547	226.289	51.252	258.646	149.923	181.837	228.335	338.439	255.9	386.456	244.213	233.504	272.425	101.489	375.145	59.3428	90.4827	453.836	53.7526	37.4407	68.9218	79.5729	259.892	392.377	81.1823	252.182	14.1036	223.918	79.9753	259.892	227.312
NA19235	39.2649	70.5463	73.3052	4.28344	95.1046	43.6662	103.231	32.5604	216.538	140.205	355.502	78.8572	97.7682	110.031	4.45408	301.413	22.4327	51.8674	51.9036	23.3584	12.501	8.09304	8.65131	89.6354	91.3183	133.856	125.221	6.42007	71.9257	22.6641	110.031	76.0812
NA19257	199.457	245.66	228.612	171.22	245.689	89.4855	126.279	120.277	364.362	291.89	384.052	239.416	227.297	282.437	380.48	389.262	123.685	139.239	127.66	222.596	83.0376	5.80985	28.4557	247.957	190.976	151.34	232.359	1.98991	211.026	124.334	247.957	206.786
NA20510	25.3995	59.0113	50.2777	8.98197	55.5365	4.20957	29.9024	14.9571	70.4945	31.2359	92.5318	83.5752	246.265	89.8653	5.29515	192.894	7.97048	33.8694	44.8377	12.4148	58.8103	2.07302	5.64124	67.5773	43.7185	75.485	58.5411	1.00148	44.2781	9.84017	70.4945	44.2781
NA20530	202.247	234.849	204.498	67.5866	156.265	95.8761	331.363	63.5111	341.147	246.853	363.327	248.953	174.137	262.269	96.2906	199.489	58.4071	61.6107	308.294	79.989	148.241	10.0878	35.6442	250.167	202.075	124.882	251.552	4.92906	186.813	70.6872	250.167	165.201
NA20589	272.448	203.564	211.339	91.624	169.953	51.6515	212.922	175.76	399.151	176.524	375.783	231.722	153.037	289.103	165.428	457.571	72.9177	51.6871	358.049	73.0097	57.6534	30.2079	52.2001	248.671	257.534	204.417	233.271	7.03378	190.044	72.9407	248.671	176.142
NA20800	245.329	215.01	205.573	113.576	132.3	257.878	259.682	262.02	322.936	245.576	398.209	209.501	165.759	259.362	322.599	397.782	92.6917	67.9034	162.197	117.63	37.913	33.3713	57.9987	255.558	391.486	157.934	241.869	3.73868	212.256	114.59	259.682	207.537
NA20813	9.22181	45.93	39.0862	5.53099	41.6149	3.44945	19.9967	15.0676	36.1112	26.5453	47.2495	37.2398	237.446	79.2367	3.61466	49.1377	7.1363	8.23663	11.5263	7.61161	17.7545	2.43325	8.33213	37.2004	12.7258	19.8769	40.3425	0.854673	18.8157	7.76787	40.3425	18.8157
HG00117	294.516	252.454	185.265	12.6684	191.81	97.2449	429.467	191.291	348.111	256.947	378.22	252.345	253.395	263.436	5.2321	407.739	32.0132	38.769	556.975	27.311	21.752	16.5906	25.3172	275.913	384.106	222.671	216.239	6.1504	219.455	28.4865	275.913	204.025
HG00150	310.648	214.106	191.086	38.6199	199.453	276.055	249.063	332.227	382.775	264.703	376.325	235.4	225.958	260.23	38.1403	395.567	57.0973	172.677	382.617	70.7263	200.972	122.839	100.37	281.662	333.354	142.799	238.504	12.3697	230.679	127.829	281.662	230.679
HG00152	207.34	233.646	250.612	36.0467	250.524	138.943	326.227	284.81	372.438	281.047	410.132	253.918	249.631	245.231	30.2058	464.961	57.2319	279.322	376.332	81.0802	187.413	103.797	78.9183	255.716	474.932	149.484	273.884	11.5077	250.077	112.584	284.81	250.568
HG00154	32.2288	60.6097	60.545	8.12423	32.499	10.9145	28.0037	14.976	44.6333	27.4285	65.6213	64.7802	73.5146	229.536	1.98986	69.5718	8.38168	17.0884	53.6726	5.01313	12.9069	9.49819	13.2825	53.182	66.9376	33.1049	62.0214	2.91218	32.3639	11.4126	62.0214	30.2513
HG00156	191.411	216.465	247.978	26.1216	243.347	299.928	361.185	221.792	369.182	305.984	411.301	265.955	134.423	241.83	31.5863	443.084	36.994	140.125	202.479	52.4441	171.005	64.0686	127.376	192.371	454.168	99.236	252.087	5.47561	209.472	106.271	299.928	212.136
NA11840	355.774	216.776	260.831	11.6532	280.745	286.342	346.051	228.204	338	306.439	429.958	234.262	253.283	249.754	4.47706	404.399	20.1427	34.2486	604.036	18.5369	25.0217	22.1751	38.9749	259.5	398.513	143.645	262.415	10.5768	251.518	27.3284	306.439	251.518
NA12006	29.7697	62.5503	62.4086	3.34562	149.702	21.258	70.8245	32.5287	139.102	35.0151	333.37	90.4045	201.016	88.5212	2.63345	153.084	6.77449	24.2555	347.75	8.67212	11.4802	3.5696	13.6492	82.0806	123.772	47.6277	60.7263	1.28281	54.177	12.0224	123.772	54.177
NA12155	252.734	212.087	139.551	16.3551	289.844	120.453	214.089	83.5202	329.574	105.931	405.278	173.823	263.072	273.882	9.78122	384.432	44.5498	75.5454	246.62	47.9763	40.7842	14.068	37.0116	228.34	412.802	171.478	246.126	4.71713	172.65	45.4064	263.072	155.514
NA12750	161.347	185.985	210.293	57.0162	274.885	175.376	279.762	303.955	358.007	279.714	399.494	216.232	194.007	253.69	80.4216	474.474	109.994	248.822	346.579	220.297	605.469	213.438	111.158	195.191	131.972	205.192	269.556	11.7857	214.835	164.854	279.762	218.264
NA12751	316.209	230.889	177.249	34.5685	263.973	273.118	376.251	121.399	326.567	277.047	378.108	226.796	285.327	280.173	14.4925	424.342	50.9893	88.7733	460.725	46.9474	40.6824	36.2063	78.8485	270.712	459.368	187.221	241.444	8.18901	236.166	57.9541	285.327	234.12
NA12830	272.947	209.143	247.541	40.215	254.001	164.829	328.402	451.844	387.408	295.218	373.437	252.668	233.408	264.378	28.536	438.035	53.4929	294.506	434.611	87.6705	242.103	56.2296	86.6713	278.794	391.81	152.808	249.832	14.9341	251.25	103.955	328.402	251.25
NA18489	205.499	212.23	199.586	39.474	141.049	176.207	271.827	111.569	285.957	127.93	391.686	238.099	154.815	209.98	65.7228	337.709	51.8561	71.4005	222.643	60.0068	187.689	73.4262	96.6076	191.438	271.031	112.362	220.383	4.2175	181.948	79.2215	222.643	165.511
NA18502	138.706	226.082	186.069	34.6086	111.802	133.61	91.8075	297.476	337.534	271.91	324.722	249.441	107.319	271.905	92.4687	128.969	113.563	96.1267	204.656	51.9448	99.7949	92.1001	82.4832	257.578	235.249	170.961	213.855	3.56999	136.158	93.3832	249.441	131.289
NA19206	43.2666	165.386	84.3102	3.51249	91.3708	52.9735	136.01	66.7313	293.733	84.1946	327.758	176.294	280.285	279.722	1.62135	323.735	15.5806	36.288	211.243	17.5476	12.6897	6.9101	12.0586	220.59	235.721	106.583	99.4348	4.21254	87.8405	16.0723	220.59	87.8405
NA20509	38.3175	68.5212	56.2164	2.95861	81.791	16.3811	305.648	42.4435	145.864	73.7919	267.893	135.121	90.7436	247.248	0.668976	291.61	4.13602	23.4849	357.006	5.3755	2.75784	7.81289	9.36885	93.1072	242.829	137.2	71.3686	3.44839	69.9449	8.20188	145.864	72.5802
NA20534	25.6095	56.869	64.9772	2.82948	68.3108	5.61919	27.1524	23.2861	40.0853	37.3707	77.7432	62.2313	65.5947	81.5439	1.55852	78.7397	4.53647	37.3743	22.1959	4.03487	8.07839	19.7665	11.718	58.4353	49.9904	33.2279	64.7529	1.6017	35.2993	8.98828	64.7529	35.2993
NA20542	34.0501	66.726	59.1749	4.0284	112.642	12.7177	64.576	19.018	59.6599	34.3745	64.4216	90.8017	219.316	274.399	1.57195	302.819	5.46239	21.8891	155.581	10.352	6.03242	7.5776	7.76485	74.8755	110.82	67.2702	62.6319	3.20788	59.4174	8.41163	90.8017	59.4174
HG00142	77.943	84.5985	69.3131	2.43226	110.849	52.6535	170.481	38.3037	286.603	85.5941	213.876	104.924	154.292	187.576	2.90243	276.413	13.0614	49.6891	46.0168	6.26404	6.58235	6.43251	10.4053	77.0508	179.491	164.621	110.026	5.09558	77.4969	11.0693	164.621	73.1819
HG00251	185.38	241.67	198.352	40.4454	199.842	76.9002	387.545	86.4297	383.167	133.814	402.684	171.333	189.031	141.598	43.0399	316.298	82.4591	57.9155	419.268	72.3405	107.575	22.9395	44.65	204.12	89.6493	131.404	259.014	2.74421	137.706	73.4804	241.67	132.609
NA11930	23.338	60.5056	47.6087	15.022	66.6635	16.863	125.435	23.5769	311.16	97.7297	375.89	83.959	184.092	98.8065	9.44705	314.521	20.3411	34.881	50.7629	33.1003	16.1974	7.52607	8.10395	103.888	102.027	57.425	61.7977	1.79074	54.0939	17.7326	102.027	54.0939
NA12341	212.469	245.023	244.413	43.619	66.3436	286.859	120.94	56.2309	361.406	304.36	439.436	251.64	306.153	305.413	98.9335	299.291	147.624	135.697	292.201	145.424	405.024	28.473	52.4955	269.088	496.394	109.777	283.933	3.66469	244.718	101.644	304.36	248.026
NA12347	7.54924	53.0938	52.3553	16.3053	89.2866	7.06785	86.5456	22.1819	90.0862	64.8216	87.2629	55.9598	116.975	52.5504	13.198	84.5162	18.7608	61.4378	45.55	34.7072	16.8359	9.30119	12.0958	85.0531	53.9859	42.1907	50.836	1.64098	51.5957	16.438	84.5162	51.5957
NA12762	27.8979	58.0095	60.3452	11.1885	105.692	8.43814	85.4232	15.0548	216.49	86.0272	295.561	63.3074	189.194	40.9465	5.92196	79.9656	7.35615	26.9323	43.4956	19.995	10.6559	8.46929	9.53086	189.167	55.8555	35.1622	57.9972	2.12719	42.221	10.7891	85.4232	42.221
NA12777	102.3	221.938	201.26	42.8452	161.942	86.1494	111.332	98.6571	362.242	270.273	362.106	207.862	194.982	261.386	37.5915	295.314	61.6443	49.6432	183.882	65.3118	322.273	15.2656	50.9489	219.929	277.271	100.177	236.415	3.33429	172.912	62.5611	261.386	172.912
NA12814	363.665	242.881	240.567	81.8396	258.926	130.534	393.355	29.2912	367.319	261.93	395.133	239.494	274.118	278.339	52.5513	401.092	67.586	86.6942	274.888	177.264	209.547	8.17974	27.6009	269.698	476.464	156.12	261.3	3.20653	241.724	83.0532	274.888	240.031
NA12829	78.9745	233.879	152.464	17.5186	134.964	34.1458	264.181	46.8413	295.71	298.081	384.06	76.0489	224.523	133.22	11.7127	353.002	28.2541	43.2173	43.9661	40.0853	21.9662	4.22247	6.03755	251.615	138.816	59.6075	254.69	2.57189	77.5117	29.727	251.615	67.8282
NA12873	44.1593	79.5529	73.5986	28.3288	89.32	22.881	166.752	30.3006	332.18	237.528	423.944	108.772	175.935	84.3829	28.0955	242.409	48.97	61.153	87.0852	54.2698	42.8297	8.8066	8.77292	166.106	165.776	72.0579	134.479	2.28007	76.5757	33.4329	166.106	78.9907
NA12874	102.183	222.808	225.448	36.3109	86.2231	199.343	275.602	167.493	377.776	274.951	338.265	217.4	103.684	257.601	65.157	321.585	72.2117	99.0784	339.89	68.9026	133.531	44.5337	51.4835	258.265	358.881	134.453	236.738	2.27656	183.418	75.7146	274.951	183.418
NA12889	202.17	245.925	243.899	32.9002	118.085	118.994	108.524	46.3394	369.896	274.774	366.142	246.18	241.73	312.144	19.8586	342.806	47.5673	134.498	186.406	81.5364	81.7362	2.90272	33.1419	261.509	321.202	127.343	283.037	3.37747	160.452	56.0595	274.774	130.921
NA12890	245.215	232.488	243.801	38.9002	243.906	69.5758	321.391	55.413	346.004	304.751	397.062	210.395	284.688	284.739	34.8529	367.519	66.4574	123.89	441.967	108.6	238.329	21.5052	52.8286	282.825	364.584	91.2235	260.486	6.05346	241.065	67.237	304.751	241.065
NA18519	357.288	222.362	195.188	95.061	267.887	98.7701	245.88	94.4144	355.069	266.544	407.388	246.358	236.9	254.383	398.942	392.425	129.731	168.394	419.974	196.002	262.238	16.8198	38.2067	271.489	249.312	95.2038	194.428	13.7582	241.39	106.51	267.887	241.39
NA18858	15.454	45.6904	45.6092	7.62166	36.5796	8.37603	39.614	14.7085	44.0398	30.6475	70.2844	44.0769	64.7545	34.474	3.95312	60.4217	6.13022	19.3714	23.1874	14.385	11.3826	4.48697	9.49251	68.7265	22.8475	25.7415	38.0138	0.704716	24.4645	9.96503	44.0769	24.4645
NA19143	20.1887	49.4977	60.451	18.0084	71.8435	7.07745	180.724	13.4858	76.2785	27.7279	75.6653	98.8185	150.795	32.8635	23.1761	284.46	10.6067	54.1429	91.1145	16.4317	30.447	7.032	8.15587	71.3562	48.9463	29.2984	38.8898	1.12556	35.8766	16.8259	75.6653	35.8766
NA19172	6.22167	107.411	95.1	30.7414	83.5232	12.7075	82.4071	23.7229	284.134	65.0688	391.111	57.2636	80.4417	85.7518	72.8552	310.786	50.6792	37.0997	40.5244	102.775	52.3953	1.66588	4.64104	259.848	201.883	41.7255	99.7713	1.2189	68.962	32.331	102.775	68.962
NA20538	214.509	179.69	125.636	42.8902	142.459	48.7528	303.417	38.1333	362.844	292.587	343.323	209.853	144.826	191.909	27.8516	425.181	44.5108	66.1699	251.78	51.7684	30.2095	15.0119	18.2939	261.988	200.336	60.9056	253.626	3.72376	143.643	43.2953	253.626	134.048
NA20539	22.6134	53.3481	58.1117	7.59838	85.735	9.46165	69.8064	27.1574	337.168	95.1009	247.127	64.7499	87.9059	59.2746	3.51136	83.4192	14.6012	16.1527	34.0236	22.2705	8.8112	9.30355	7.39215	119.815	43.6502	57.8507	61.2325	0.856412	48.4991	10.7465	83.4192	50.7504
HG00141	351.406	223.16	242.393	16.2918	156.17	146.98	371.919	267.937	346.714	272.832	408.448	196.262	243.446	212.552	16.5458	368.384	21.2218	44.4225	479.581	19.21	67.2731	209.146	105.41	248.691	288.473	105.107	182.765	17.8492	210.849	76.7317	272.832	202.704
HG00240	38.4635	81.858	63.7277	2.96657	96.2627	120.434	256.539	161.72	256.042	90.7666	272.917	57.4822	131.999	137.744	2.4397	352.818	11.7826	21.704	32.4609	5.83605	7.10921	9.06685	14.0838	152.618	117.007	51.3177	203.947	3.2914	72.7929	12.3579	152.618	77.2472
NA07056	15.3682	43.4017	39.1166	4.07584	24.8645	9.15999	35.5613	7.86303	77.0365	29.5148	42.0185	42.1071	45.6261	33.6737	6.37356	90.3177	4.62276	35.6619	40.259	6.64694	9.64407	1.14789	5.10532	30.6644	29.1411	29.2016	40.3561	0.765531	29.3582	6.95096	40.3561	29.3582
NA12249	352.787	252.827	236.348	32.6975	185.864	217.459	329.944	416.549	341.455	237.246	445.771	232.611	253.939	253.499	369.854	417.674	54.2714	261.198	536.175	43.1162	176.764	95.2422	223.26	249.276	426.28	176.319	243.14	8.68569	246.208	179.039	341.455	240.193
NA18520	30.8415	62.5249	55.0259	4.36424	117.524	10.987	271.029	29.4178	90.0799	34.8079	82.5166	106.838	102.978	35.5382	4.63795	111.974	8.46084	36.614	59.952	7.97383	7.90532	6.11652	13.6858	51.5446	159.423	87.3494	61.6246	7.98747	44.0793	9.09238	90.0799	44.0793
NA19153	98.2231	186.858	77.8115	15.1199	211.081	73.6781	387.421	86.4905	350.099	250.744	370.538	127.869	234.332	105.668	17.6801	415.358	32.5342	82.3566	343.876	31.2943	29.9132	15.8692	48.5688	203.604	580.934	138.978	216.631	10.8274	116.769	36.5428	250.744	116.769
NA19256	94.8463	226.797	180.628	25.98	174.112	119.885	292.141	176.098	402.102	107.194	375.633	226.475	267.618	92.145	102.604	393.803	31.2373	216.352	306.815	42.0369	213.746	6.38455	34.6696	237.98	478.109	187.857	250.697	3.2207	184.243	92.8203	267.618	184.243
NA20517	316.355	238.264	195	26.5165	163.404	124.839	366.351	252.096	353.748	229.123	348.933	169.059	245.739	270.886	156.39	314.581	60.9026	70.0655	354.656	56.2979	317.813	58.1586	118.712	253.552	391.443	169.432	249.696	6.61138	233.694	120.244	314.581	212.061
NA20521	24.9346	55.7424	48.2038	2.96997	54.3828	9.10872	105.678	20.1113	85.2105	41.6405	73.2271	35.5181	76.7671	40.1806	1.53316	277.571	4.75687	23.7796	32.9629	5.73302	4.24151	8.18802	7.11396	45.7789	69.7056	41.8708	53.6162	2.93652	37.8493	7.38247	55.7424	37.8493
NA20536	21.4915	43.2757	58.4153	2.41333	42.0892	13.5082	46.8823	17.2716	76.951	29.6016	38.3475	45.6607	54.131	35.9457	2.03926	87.8652	3.49591	24.7928	34.5865	6.40063	4.88119	9.56837	9.46486	32.3402	37.6922	24.8126	43.8281	2.08595	30.9709	9.49074	43.8281	30.9709
NA20543	296.546	250.058	208.446	22.5248	253.579	417.031	423.127	341.107	380.809	259.972	378.706	213.527	259.76	259.739	31.9328	413.393	38.4167	176.147	454.815	47.8567	320.088	155.434	211.873	279.083	558.039	236.915	243.222	14.8308	256.659	184.221	378.706	256.659
NA20582	316.58	243.676	237.912	28.3773	247.759	347.046	427.762	416.645	359.091	225.093	399.856	247.712	248.518	304.027	22.3175	449.446	44.8678	236.695	530.839	38.9656	246.056	57.9023	212.815	274.598	537.602	257.789	233	12.0741	247.735	215.884	359.091	247.735
HG00136	226.717	198.809	142.048	18.9295	128.973	27.6646	115.66	80.9325	85.2219	81.1459	349.324	89.675	116.049	104.26	15.7519	441.252	20.6342	58.5485	126.297	26.9534	20.3577	5.88541	7.70654	137.269	134.55	116.957	266.848	3.30222	96.9676	22.214	134.55	87.4485
HG00160	187.9	263.257	208.665	37.2827	265.432	152.532	218.538	126.327	302.05	213.044	396.505	249.405	269.775	280.323	283.4	413.603	64.7604	211.454	253.205	65.3857	295.44	75.775	72.8088	249.721	368.332	104.504	237.247	9.25036	227.893	109.96	280.323	227.893
HG00249	17.0648	43.4288	56.2867	3.46443	68.9844	9.23466	43.8742	10.3157	34.8802	22.7822	54.6311	45.9533	67.5433	35.6079	2.6417	69.0369	14.8951	34.376	17.2752	4.51023	12.8188	12.7376	16.2214	33.2421	33.0034	23.8189	40.5798	7.49451	28.4112	12.7579	43.8742	28.4112
NA07037	93.9251	186.492	236.564	27.5547	149.913	90.8739	317.682	233.233	351.837	225.353	421.628	120.632	284.367	281.787	44.2339	418.458	34.578	100.322	97.2037	41.7432	32.9639	6.46533	60.158	263.104	339.274	254.57	245.305	5.80547	168.202	48.2149	281.787	187.633
NA11832	25.1372	50.4051	50.7258	1.7766	49.8607	9.39822	50.6771	19.4141	39.2379	36.6277	59.2134	49.4825	56.8237	37.3695	0.679774	61.713	14.9995	13.6269	34.0597	2.2903	1.18666	5.87919	8.74432	44.8703	30.8374	47.1263	46.3875	5.45049	35.3437	8.9078	49.8607	35.3437
NA12005	164.08	237.363	199.384	60.1611	140.6	83.5773	284.016	233.394	342.873	132.991	394.418	208.019	148.211	95.946	92.5976	420.147	67.6927	220.764	229.226	65.8276	80.756	11.4246	43.6978	222.366	107.352	114.504	267.997	7.32963	144.405	81.4613	233.394	136.795
NA12043	111.856	266.36	232.752	45.0151	191.314	52.897	357.081	448.619	400.021	273.034	411.939	229.201	272.601	253.485	165.149	434.024	44.3789	269.569	601.763	45.6318	559.385	59.1599	83.7817	269.926	478.708	198.43	258.004	11.5036	255.744	90.8004	400.021	255.744
NA12286	106.548	226.314	122.406	31.8612	130.079	148.942	286.683	56.8779	346.892	273.831	361.71	254.263	269.623	203.037	70.0995	412.871	48.1668	198.7	190.789	75.0654	205.621	3.017	12.7514	246.557	461.092	193.883	254.804	4.12618	196.292	71.341	269.623	196.292
GM12344	336.57	247.745	202.776	43.2655	242.598	260.393	335.69	361.252	360.535	211.655	414.608	253.513	275.543	262.19	391.528	471.179	53.5842	385.12	417.571	66.1519	501.206	32.9198	68.0998	261.631	390.98	215.065	252.925	7.90964	261.012	204.996	385.12	261.012
NA12400	17.1516	38.6044	39.9831	5.29868	25.8053	11.6099	28.1452	15.3423	39.0846	26.4698	36.4095	58.9668	53.2674	36.2857	3.19602	111.8	6.64503	54.1972	20.1682	8.5128	9.24989	6.69939	10.1877	30.383	29.4069	30.4911	36.7121	1.60659	27.3075	9.48433	38.6044	27.3075
NA12827	17.5934	37.2077	37.7825	5.64357	25.042	4.51569	43.1774	17.4888	39.0446	31.5232	35.8638	43.9625	57.8554	35.3495	2.90818	87.8328	7.1747	99.568	18.3937	8.70785	8.54727	1.47055	4.47839	34.4867	38.8196	35.3329	39.5843	2.50164	33.005	7.51784	39.0446	33.005
GM18916	21.6171	48.6069	43.4569	3.66656	38.1839	8.03466	43.0756	14.1594	55.1195	35.2496	44.2928	48.9693	54.536	31.0181	1.90445	59.7519	4.17825	40.4124	15.221	6.53814	3.96819	13.5162	12.0948	47.1235	35.3019	35.26	51.1281	2.75361	35.2548	9.04969	47.1235	35.2548
NA19149	164.75	244.953	208.588	28.9012	140.679	85.763	338.239	311.345	375.004	263.397	429.086	233.689	261.769	192.831	70.3579	407.368	44.1421	243.404	156.859	59.1547	114.472	60.5595	75.7633	168.937	286.308	124.1	266.781	5.6778	180.884	78.2632	266.781	180.884
NA19198	193.16	166.154	239.365	41.1043	192.033	84.982	190.512	206.392	321.473	233.328	348.895	185.984	240.706	284.297	290.007	397.196	40.1162	79.1477	102.203	73.5464	304.486	51.5004	74.5537	228.764	411.595	212.791	209.521	6.70007	199.776	80.6063	284.297	207.956
NA19207	96.8829	209.847	196.478	165.288	151.957	168.049	244.148	174.291	366.365	230.171	367.086	225.124	203.561	209.447	139.015	424.327	138.578	284.793	104.25	83.6957	166.585	232.387	90.965	205.219	290.44	184.241	162.79	8.18774	190.359	142.251	232.387	190.359
NA19223	29.0693	60.6863	55.9476	8.53042	101.415	41.1442	95.0831	39.6806	356.57	65.7745	346.06	76.823	99.3202	96.182	7.25654	396.255	6.21595	49.3689	36.9116	19.6285	12.025	6.96367	11.2611	87.1125	94.0894	65.6556	78.4023	2.24235	58.3169	13.9259	95.0831	60.8016
NA20506	25.3426	55.2783	50.2037	5.95769	46.4137	6.9553	54.7494	19.2915	79.1248	56.4729	54.4018	39.0536	54.3394	38.9356	3.02648	90.6946	3.90627	33.5851	15.0108	5.88354	7.11897	5.54201	8.74823	49.3745	17.7841	39.7507	60.18	6.52784	36.2604	6.99622	54.4018	36.2604
NA20514	96.0993	235.107	191.099	141.714	221.285	147.939	241.995	170.376	384.277	137.912	347.521	163.77	219.348	271.281	381.601	376.976	64.1227	111.675	211.806	149.884	407.614	38.8843	60.8427	252.923	474.658	196.751	238.725	6.8457	204.278	138.862	271.281	204.278
NA20531	250.745	224.075	204.607	23.7688	112.906	182.251	288.087	77.4259	268.924	101.494	417.849	223.303	285.745	269.36	38.0312	308.066	40.5284	129.988	198.104	35.87	32.3507	68.7086	152.632	84.5257	444.556	179.235	235.763	7.80897	180.743	70.8879	268.924	165.934
NA20588	188.417	106.613	241.129	41.83	184.519	55.0906	320.733	129.962	293.25	238.166	387.175	222.026	174.388	264.087	422.73	389.232	43.0496	196.942	65.6433	62.0552	373.105	7.38558	46.3311	269.427	446.793	104.621	255.177	4.1092	192.68	62.9523	293.25	209.484
HG00246	295.526	220.74	175.168	11.6803	101.934	143.413	352.716	175.405	340.302	213.865	371.783	116.921	153.206	257.868	17.8181	367.978	47.6509	213.709	112.641	38.205	9.68365	117.247	122.419	236.329	383.344	129.822	257.662	11.7945	164.187	104.611	257.662	148.31
NA11829	249.776	206.991	222.548	34.683	194.484	245.013	198.17	48.1987	282.828	239.221	410.856	242.916	200.471	142.929	70.1878	342.461	92.9679	302.92	84.382	112.103	210.601	216.227	167.447	260.071	85.2564	133.386	210.264	14.8	203.731	97.7516	242.916	199.32
NA11831	185.866	240.495	218.554	44.5079	252.585	302.782	271.708	167.736	366.414	208.437	388.721	225.9	243.981	219.584	69.888	410.519	51.9172	105.145	181.692	105.4	238.215	44.9232	36.9704	183.578	161.752	134.269	267.819	10.943	197.152	105.208	252.585	196.008
NA11918	106.693	227.541	226.102	43.8047	206.387	83.7181	356.44	190.119	368.483	271.383	371.169	171.142	261.112	294.928	73.0996	130.335	70.8894	113.486	314.298	55.2333	41.8597	65.2627	111.483	239.469	344.298	125.86	256.311	16.7023	180.631	75.7543	271.383	180.631
NA12154	21.6024	42.8853	43.0313	3.74416	29.5653	9.25908	18.5399	10.8658	38.9584	26.4913	34.8524	49.5726	58.008	36.4733	2.11303	49.9137	6.26998	16.7558	19.9178	4.99952	13.0914	7.96511	9.30215	31.9166	21.5713	19.6312	41.2082	6.9383	20.7446	9.26985	38.9584	19.7745
NA12413	211.537	246.626	203.752	42.588	85.7751	72.8736	369.074	49.0244	349.295	248.392	101.052	211.029	185.155	288.529	62.1177	285.396	58.6938	45.7559	68.8548	30.2514	124.685	26.8129	72.5186	181.462	359.026	171.218	232.69	8.14008	147.952	59.5498	246.626	112.869
GM12872	110.701	222.361	217.75	73.9488	154.418	278.798	385.484	343.063	377.047	285.208	284.939	154.877	215.331	228.766	450.606	356.852	226.773	70.5779	301.432	48.0084	192.667	96.802	159.636	252.368	530.075	219.122	225.188	14.1303	223.775	154.532	301.432	225.98
NA19130	26.4288	51.4111	83.8193	4.16636	74.1235	25.5363	123.408	13.8231	120.946	80.9758	57.4996	66.5285	119.511	42.2061	2.35376	89.5412	4.86587	12.1301	25.7949	5.01947	19.2226	8.94882	7.6942	71.0996	62.0169	49.6096	179.171	6.69728	45.9078	9.74414	80.9758	45.9078
NA19160	21.0899	46.3058	50.9871	2.78157	51.2946	7.87103	52.3316	6.02539	40.5412	32.7072	31.7875	65.7296	70.1617	34.9929	1.07035	56.564	4.05615	16.4425	24.6914	4.58071	125.541	11.1054	11.2274	35.8933	25.2183	33.0117	45.0458	9.35088	32.2473	9.78952	50.9871	32.2473
NA19171	27.7807	51.9302	53.733	1.74527	54.984	12.0416	117.531	7.98774	78.9554	53.0955	45.0465	78.6955	101.158	38.9887	0.606221	316.838	4.01536	11.6941	55.6395	3.18398	16.2616	5.87492	5.09711	61.9003	88.9309	48.7185	55.3141	5.54271	46.8825	6.40313	61.9003	46.8825
NA19190	292.569	227.852	192.68	26.8053	129.878	189.865	246.554	118.689	329.51	235.246	351.717	139.575	236.212	243.738	36.3824	367.39	65.9151	181.926	199.168	39.4116	27.108	44.7232	59.5378	213.862	231.206	97.5446	187.236	8.99594	188.55	61.1321	235.246	184.581
NA19204	15.7112	48.2143	40.8047	2.78863	50.5797	15.1915	254.085	7.98745	135.551	191.696	373.284	66.6374	79.1853	44.9002	1.1332	57.4263	4.53262	62.5262	34.6649	11.2822	8.18498	13.1034	7.22911	75.0016	254.387	89.6039	38.7021	7.47632	42.8524	8.9593	79.1853	42.8524
NA19247	75.813	138.659	102.695	37.8573	90.4811	93.6781	243.893	84.5374	253.993	70.7314	36.9143	146.355	251.756	79.1795	29.5703	214.597	13.6152	42.3566	326.949	15.3803	320.406	13.6894	14.8947	143.209	239.939	124.857	100.534	14.5329	92.0796	37.15	214.597	92.0796
NA20535	205.033	222.237	180.089	9.27083	189.358	107.615	369.161	35.3337	345.643	164.442	442.594	223.66	223.918	237.999	3.59556	436.114	15.2539	51.3826	171.531	17.0605	47.7034	20.0433	42.0481	132.253	311.389	173.269	226.618	6.53053	172.4	37.0123	226.618	167.987
NA11995	214.35	232.548	172.402	73.0113	221.44	335.017	259.131	419.072	320.726	178.216	398.273	245.523	250.722	248.576	389.566	423.16	148.001	339.463	447.944	180.608	109.371	59.0559	116.949	97.8231	401.2	277.725	240.815	10.0743	243.169	154.101	339.463	247.049
NA18923	170.738	252.373	183.922	101.002	172.415	66.503	282.818	302.36	106.786	96.9436	357.632	234.517	147.8	240.265	282.395	385.937	74.3871	327.207	200.093	87.549	288.377	7.92381	49.8	77.0503	371.729	97.9498	262.002	6.54751	178.169	89.8977	282.818	178.169
GM18859	9.37082	44.4346	42.1102	2.49346	16.7585	2.24755	15.071	19.367	31.0211	7.47284	42.5479	27.7884	36.9436	32.2602	1.4541	34.8778	5.16081	14.0771	3.44157	3.06131	1.26365	2.44309	7.91833	36.5277	13.4848	22.3564	44.1951	1.80892	14.574	3.15637	34.8778	14.574
GM19120	289.939	234.361	193.165	40.9734	219.886	133.976	199.391	213.994	360.333	190.3	382.783	206.4	189.371	269.686	356.883	384.605	72.2984	217.925	306.163	51.4425	24.9325	42.0315	140.74	137.787	364.996	212.765	213.668	7.92816	209.582	134.929	269.686	202.896

## Sheet: EC10 Mixtures
Table S7. Median EC10 values for individual chemicals and mixtures. EC10 values for all individual cell lines for individual chemicals (with effect) (sheet 1) and defined mixtures (sheet 2).
CellLine	AC50 Low	AC50 High	POD Low	POD High	Expo Low	Expo High	RfD Low	Rfd High	Median	25th percentile	75th percentile	50th percentile
GM12344	149.092	90.2568	1078.17	154.61	282.123	333.59	330.089	119.995	218.367	127.269	332.714	218.367
GM12872	69.8041	20.3529	317.155	825.497	260.108	323.04	245.907	208.037	253.008	104.362	321.569	253.008
GM18859	5.98822	0.376723	66.8826	6.26649	89.9669	30.8289	43.3457	4.82316	18.5477	5.11442	60.9983	18.5477
GM18916	10.7902	1.772	55.8538	10.6199	169.98	32.8407	27.1621	15.3235	21.2428	10.6625	50.1006	21.2428
GM19120	102.405	50.9769	1099.6	250.183	173.882	315.438	221.45	127.454	197.666	108.667	299.124	197.666
HG00111	27.2952	0.615328	249.4	233.985	224.353	201.499	43.6167	51.2171	126.358	31.3756	231.577	126.358
HG00115	58.8407	45.1214	1196.77	125.264	271.396	255.82	221.046	225.102	223.074	75.4465	267.502	223.074
HG00117	62.0163	5.45047	328.319	72.4425	253.743	215.882	201.589	76.743	139.166	64.6229	244.278	139.166
HG00122	21.2515	0.64155	249.685	24.9464	101.544	71.3639	37.7061	19.1669	31.3263	19.6881	93.9987	31.3263
HG00130	76.3883	4.2972	257.146	53.0335	290.28	275.483	160.434	63.3224	118.411	55.6057	270.899	118.411
HG00132	3.31575	0.303087	67.972	7.44161	24.1771	24.3319	18.1253	4.12037	12.7834	3.5169	24.2932	12.7834
HG00136	38.1855	13.0075	197.709	44.7943	119.834	217.15	269.103	37.1107	82.3142	37.3794	212.289	82.3142
HG00141	88.9995	59.9189	300.957	147.423	235.49	235.336	189.414	135.783	168.418	100.695	235.452	168.418
HG00142	28.6034	4.60831	190.082	46.2443	236.999	302.42	142.043	47.543	94.7931	33.0136	225.27	94.7931
HG00150	99.2622	19.633	1487.55	634.267	196.367	297.401	228.87	216.058	222.464	123.538	550.05	222.464
HG00152	132.672	13.3014	538.388	206.489	236.055	267.755	264.042	181.151	221.272	144.791	266.827	221.272
HG00154	21.893	0.659702	119.499	12.9838	128.526	186.731	84.9339	13.0147	53.4134	12.9915	126.27	53.4134
HG00156	110.746	14.6958	1509.64	528.623	185.346	292.348	210.319	134.237	197.833	116.619	469.554	197.833
HG00160	111.271	57.7913	404.394	163.328	115.602	287.251	129.885	71.6136	122.743	81.5279	256.271	122.743
HG00231	27.2889	0.974753	224.048	35.8095	180.644	248.353	45.8422	38.6769	42.2596	29.4191	213.197	42.2596
HG00235	32.9279	0.975784	236.061	148.556	97.6191	48.6296	48.0484	36.6332	48.339	33.8542	135.822	48.339
HG00240	34.2852	10.2744	173.838	28.0344	241.883	337.422	208.051	51.8688	112.853	29.5971	233.425	112.853
HG00242	26.7227	2.38357	191.984	187.673	141.395	64.1565	58.7413	55.5913	61.4489	33.9399	176.104	61.4489
HG00243	23.9964	0.356302	184.87	16.289	73.5522	262.166	71.881	27.0321	49.4565	18.2159	157.041	49.4565
HG00246	76.4415	321.183	279.907	630.214	142.48	219.473	204.508	115.905	211.99	122.548	310.864	211.99
HG00249	6.74928	1.37371	65.8659	21.4873	105.04	38.6377	63.9447	9.31132	30.0625	7.38979	65.3856	30.0625
HG00251	75.2505	22.5554	549.823	474.136	99.6414	251.478	207.675	148.703	178.189	81.3482	418.472	178.189
HG00252	41.2745	0.594635	253.681	69.0602	249.096	289.929	82.4762	55.0207	75.7682	44.7111	252.535	75.7682
HG00257	95.1253	8.64984	205.024	471.093	61.4377	292.783	118.671	73.9078	106.898	64.5552	270.843	106.898
HG00260	18.9464	0.451403	149.567	21.9306	29.7338	38.8323	30.7273	15.471	25.8322	16.3399	36.806	25.8322
HG01790	46.1688	115.012	1144.27	445.863	299.898	351.503	152.894	126.71	226.396	117.937	422.273	226.396
HG01791	80.2958	71.3652	1611.62	1571.8	247.223	321.768	234.042	192.023	240.633	108.228	1259.3	240.633
NA06984	52.7511	2.88934	281.342	134.688	149.63	295.082	292.72	74.3884	142.159	58.1604	289.876	142.159
NA07037	107.586	39.0974	304.755	89.8704	224.655	357.192	266.414	64.9515	166.12	71.1813	295.17	166.12
NA07056	9.10292	1.29773	55.1175	14.1036	43.2986	49.233	37.2909	12.4176	25.6972	9.93159	47.7494	25.6972
NA11829	62.346	66.4773	780.094	1542.09	190.3	61.5732	181.979	123.928	152.953	63.3788	632.646	152.953
NA11831	42.3839	11.2443	375.33	1110.77	268.376	279.59	220.428	52.9363	244.402	45.022	351.395	244.402
NA11832	11.1816	1.7035	104.109	17.5346	78.7957	227.613	70.5008	12.7749	44.0177	11.58	97.7808	44.0177
NA11840	121.336	4.47379	385.286	49.5172	278.478	303.885	266.24	48.636	193.788	48.8563	297.533	193.788
NA11881	83.9314	3.67412	551.848	234.048	186.889	333.608	160.144	165.03	175.96	102.984	308.718	175.96
NA11894	22.8011	0.723197	317.128	90.6097	33.1983	42.5263	22.645	23.7008	28.4496	22.684	78.5889	28.4496
NA11918	51.7973	62.3512	469.939	1337.09	218.298	245.662	256.078	216.506	231.98	100.89	416.473	231.98
NA11930	36.273	3.37333	134.198	43.2974	92.05	70.4665	67.9482	45.9723	56.9603	38.0291	86.6541	56.9603
NA11995	105.274	58.4518	2440.22	229.269	302.299	336.269	195.147	222.253	225.761	127.742	327.776	225.761
NA12005	56.6763	17.4508	366.742	63.7554	268.375	317.808	157.164	83.9863	120.575	58.4461	305.45	120.575
NA12006	47.3672	0.792931	210.233	15.2992	68.3434	211.595	116.649	32.3954	57.8553	19.5732	186.837	57.8553
NA12043	117.227	48.9904	1158.99	155.335	197.787	279.008	287.688	90.1118	176.561	96.8906	285.518	176.561
NA12044	88.78	17.0255	2002.57	592.665	258.536	336.534	212.887	192.277	235.712	114.654	528.633	235.712
NA12154	10.7455	2.20101	81.3223	24.6598	45.58	43.8619	49.3647	10.3663	34.2609	10.4611	48.4185	34.2609
NA12155	79.2703	4.62167	322.854	59.0373	251.822	246.377	250.709	123.98	185.178	64.0955	251.544	185.178
NA12234	77.6596	14.7566	845.763	833.134	171.656	338.974	120.636	206.911	189.284	88.4037	709.594	189.284
NA12249	139.887	100.839	883.013	199.326	281.069	349.077	283.827	284.181	282.448	154.747	332.853	282.448
NA12273	19.596	0.762768	213.046	108.907	26.3571	29.1377	23.3724	18.1193	24.8647	18.4885	88.9643	24.8647
NA12275	13.6872	0.670884	129.263	17.9071	105.816	60.3081	34.8608	19.0056	26.9332	14.7422	94.4389	26.9332
NA12286	64.3563	10.0814	196.96	54.7901	221.447	321.327	266.627	68.2858	132.623	57.1816	255.332	132.623
NA12341	80.892	28.0159	776.001	108.304	200.282	341.567	298.021	156.143	178.212	87.745	330.68	178.212
NA12347	28.7639	2.69391	176.318	36.751	63.2989	67.0966	96.0979	45.8471	54.573	30.7607	88.8475	54.573
NA12399	18.6944	0.300837	245.149	22.8551	119.009	308.747	61.6864	49.6899	55.6882	19.7346	213.614	55.6882
NA12400	11.5222	2.2936	73.6065	15.7688	46.5762	131.522	32.6148	13.5238	24.1918	12.0226	66.8489	24.1918
NA12413	53.0204	9.20001	378.878	1005.06	257.238	253.619	291.177	156.176	255.429	78.8094	356.953	255.429
NA12546	40.1664	19.909	372.83	921.903	151.863	213.416	105.371	109.743	130.803	56.4675	332.976	130.803
NA12750	144.374	13.3613	1689.72	276.325	274.189	285.457	214.391	141.354	244.29	142.109	283.174	244.29
NA12751	73.0562	6.08898	372.962	129.001	232.294	273.855	310.789	103.948	180.647	80.7791	301.556	180.647
NA12760	77.9106	28.6594	449.642	159.842	243.408	310.364	275.412	139.742	201.625	93.3685	301.626	201.625
NA12761	10.9084	0.235644	85.041	10.1451	39.7672	41.4739	37.4016	17.9575	27.6795	10.3359	41.0472	27.6795
NA12762	25.6907	3.36528	173.611	19.3087	60.5527	134.185	111.919	22.4972	43.1217	20.1058	128.619	43.1217
NA12775	15.3346	0.378411	252.163	15.0813	135.942	146.595	41.5606	29.411	35.4858	15.1446	143.931	35.4858
NA12777	113.255	16.4473	209.428	129.068	209.634	202.106	205.244	97.4226	165.587	101.381	208.382	165.587
NA12814	98.9398	9.42212	417.901	84.5606	146.187	218.592	184.352	123.277	134.732	88.1554	210.032	134.732
NA12827	6.40209	0.933486	25.1785	7.93725	26.9387	39.2788	30.3959	13.7833	19.4809	6.78588	29.5316	19.4809
NA12829	34.666	4.22509	306.46	37.9878	65.4253	55.9776	111.41	77.3637	60.7014	35.4965	102.898	60.7014
NA12830	120.487	5.83586	660.209	272.868	265.801	358.179	286.871	118.089	269.334	118.689	340.352	269.334
NA12843	41.8472	2.64835	310.611	65.9374	257.833	360.597	114.804	74.1386	94.4714	47.8697	297.417	94.4714
NA12873	29.5582	6.38378	241.697	70.1091	79.4221	93.9681	136.522	59.5601	74.7656	37.0587	125.884	74.7656
NA12874	131.274	55.101	398.015	251.302	117.893	294.348	233.138	82.4219	182.206	91.2896	283.587	182.206
NA12889	99.1443	17.4366	307.846	123.55	187.569	266.894	285.512	103.642	155.559	100.269	280.858	155.559
NA12890	66.5511	14.2699	236.199	76.86	115.709	121.263	270.177	90.6513	103.18	69.1283	207.465	103.18
NA18489	91.9237	18.1398	780.167	662.204	134.059	245.986	195.756	69.0494	164.907	74.768	558.15	164.907
NA18502	76.5745	30.9245	1956.75	300.832	252.461	293.062	157.076	98.2269	204.769	81.9876	298.889	204.769
NA18519	73.2353	37.2252	210.07	357.42	160.296	342.682	202.812	204.976	203.894	95.0005	309.529	203.894
NA18520	14.1874	3.24807	94.2546	14.252	52.5355	159.061	94.459	14.0026	33.3938	14.0488	94.4079	33.3938
NA18858	11.8031	1.28201	105.862	8.29841	34.5917	32.9154	34.2683	10.2066	22.3593	8.77546	34.5109	22.3593
NA18861	4.79362	0.925866	63.2103	11.7209	57.0268	49.502	44.2113	11.0186	27.9661	6.34987	55.1456	27.9661
NA18873	33.5294	11.4357	362.821	152.757	222.259	297.823	206.285	110.191	179.521	52.6948	278.932	179.521
NA18923	92.5477	10.0542	485.114	387.544	245.891	304.637	212.028	181.342	228.96	114.746	366.817	228.96
NA19092	7.086	0.306193	110.886	11.6796	24.0809	37.2669	19.3222	10.85	15.5009	8.02701	33.9704	15.5009
NA19093	71.778	11.8208	908.535	861.438	203.189	280.559	134.782	64.1179	168.985	66.0329	716.218	168.985
NA19098	118.085	61.3458	721.829	221.286	248.774	325.222	259.013	260.043	253.894	143.885	308.927	253.894
NA19113	23.1629	0.432885	289.938	24.293	191.474	275.505	46.5086	28.418	37.4633	23.4454	254.498	37.4633
NA19130	25.2477	4.42451	220.703	54.2732	129.439	65.3111	272.914	28.5501	59.7922	26.0733	197.887	59.7922
NA19143	18.3656	2.50818	287.517	26.671	31.8011	41.8133	33.191	16.4279	29.236	16.9124	39.6578	29.236
NA19144	28.4348	2.32428	274.82	101.58	63.1921	65.2898	54.8624	39.3086	59.0272	31.1533	92.5076	59.0272
NA19146	55.8456	0.877906	283.234	220.537	65.1618	51.4615	53.869	50.457	54.8573	50.7081	181.693	54.8573
NA19149	129.646	37.8082	447.199	108.862	226.607	300.235	203.792	63.5119	166.719	74.8493	281.828	166.719
NA19150	76.0643	10.7356	891.133	1007.77	173.629	70.9756	92.2698	94.7803	93.5251	72.2478	711.757	93.5251
NA19153	42.7623	18.021	230.653	82.1553	230.376	311.151	283.222	100.338	165.357	52.6105	270.08	165.357
NA19160	11.324	2.73658	78.064	26.3651	69.54	27.0542	33.2382	7.75951	26.7097	8.65063	60.4645	26.7097
NA19171	15.9702	2.93034	167.223	31.2892	108.626	63.2041	53.593	14.1554	42.4411	14.6091	97.2708	42.4411
NA19172	46.9447	6.50855	250.765	58.888	65.9096	68.0081	50.0675	43.0457	54.4778	44.0204	67.4835	54.4778
NA19190	63.5297	23.0041	437.592	863.295	218.848	83.6578	216.559	118.173	167.366	68.5617	382.906	167.366
NA19198	121.293	62.7649	457.717	235.267	246.609	282.818	254.773	173.385	240.938	134.316	275.806	240.938
NA19201	12.574	0.329933	150.281	32.744	154.554	202.577	157.624	26.4857	91.5124	16.0519	156.856	91.5124
NA19204	14.8202	85.5622	132.508	45.9109	86.4517	251.844	124.339	53.6895	86.0069	47.8556	130.466	86.0069
NA19206	44.1003	1.46265	244.925	39.0006	254.073	260.218	97.5092	45.502	71.5056	40.2755	251.786	71.5056
NA19207	45.9236	56.9159	1520.47	112.493	248.369	278.982	232.348	131.187	181.767	70.8102	271.328	181.767
NA19210	98.2688	15.3081	1008.38	774.338	256.333	350.304	257.945	137.706	257.139	108.128	668.329	257.139
NA19222	54.358	13.7194	929.673	1541.26	248.809	300.377	238.11	181.056	243.459	86.0327	772.349	243.459
NA19223	28.481	6.07571	147.263	24.5772	64.3119	295.831	253.729	67.2615	65.7867	25.5531	227.112	65.7867
NA19225	25.1454	0.437708	231.375	23.3184	110.436	129.022	47.2616	35.8379	41.5497	23.7751	124.375	41.5497
NA19235	21.2485	3.70963	209.292	37.1827	257.804	275.186	191.604	49.6156	120.61	25.232	245.676	120.61
NA19236	22.3374	0.88065	308.777	60.8419	225.574	286.511	59.5909	54.1396	60.2164	30.2879	271.277	60.2164
NA19247	33.7791	8.47869	270.504	139.775	205.201	81.8068	287.775	40.3103	110.791	35.4119	254.178	110.791
NA19256	71.055	16.5301	248.034	192.203	217.384	296.186	258.079	84.8218	204.793	74.4967	255.568	204.793
NA19257	139.6	6.71985	310.209	284.599	270.406	381.273	152.279	66.6964	211.342	84.9222	303.806	211.342
NA20505	77.9636	19.3483	321.072	96.7982	223.147	290.966	195.41	96.4399	146.104	82.5826	274.011	146.104
NA20506	14.3715	2.01013	131.655	26.4525	59.3152	290.84	93.0904	30.9585	45.1369	17.3918	122.014	45.1369
NA20508	101.144	9.48948	351.395	392.649	138.799	91.7642	142.938	86.1573	119.971	87.559	299.281	119.971
NA20509	27.2287	1.05615	137.291	23.3521	221.466	148.094	132.861	37.3623	85.1118	24.3213	145.393	85.1118
NA20510	13.4615	0.231637	67.509	11.6055	105.47	58.3914	48.0844	11.8951	30.773	11.6779	65.2296	30.773
NA20513	27.3094	6.25713	385.355	1038.22	256.4	150.912	66.1249	61.5249	108.518	35.8632	353.116	108.518
NA20514	72.0042	59.2361	1577.57	257.147	270.162	285.359	269.536	158.826	263.342	93.7097	281.56	263.342
NA20517	113.838	92.5141	1068.85	192.039	198.345	288.799	214.861	210.602	204.474	133.389	270.314	204.474
NA20521	18.1589	1.98965	101.334	22.7232	209.447	250.911	220.935	36.9471	69.1405	19.3	218.063	69.1405
NA20524	71.3037	3.56957	701.278	516.366	286.956	309.125	68.6838	79.8031	183.379	69.3388	464.556	183.379
NA20530	37.2388	5.63025	481.143	193.759	251.219	104.673	124.592	85.0446	114.632	49.1902	236.854	114.632
NA20531	82.7839	27.5059	1002.57	203.385	221.09	254.241	286.097	85.4057	212.238	83.4393	278.133	212.238
NA20532	28.4119	0.783653	399.301	173.562	37.7099	54.1845	28.0766	21.9913	33.0609	23.5126	143.718	33.0609
NA20534	10.8268	0.246186	89.2902	26.0148	44.2514	40.71	54.7904	8.88763	33.3624	9.37242	52.1556	33.3624
NA20535	72.1405	9.65135	254.885	127.583	227.057	257.546	154.117	41.451	140.85	49.1234	247.928	140.85
NA20536	9.24126	1.81202	55.3016	16.6071	28.3496	33.802	26.9795	11.5096	21.7933	9.80833	32.4389	21.7933
NA20538	35.7424	10.9431	348.642	75.4888	89.7254	195.255	147.666	48.3925	82.6071	38.9049	183.358	82.6071
NA20539	19.5343	3.38678	136.579	14.4183	60.4506	60.1436	65.1621	20.8537	40.4987	15.6973	63.9842	40.4987
NA20542	20.8934	0.560983	134.371	32.7113	79.3071	58.6028	52.435	19.8115	42.5731	20.082	74.131	42.5731
NA20543	122.595	106.869	853.084	139.01	271.407	333.369	307.324	278.699	275.053	126.699	326.858	275.053
NA20544	123.297	4.33095	411.931	82.4171	285.468	321.524	144.359	84.1653	133.828	82.8542	312.51	133.828
NA20582	134.913	77.0396	377.498	199.907	274.183	344.626	289.533	196.046	237.045	150.196	330.853	237.045
NA20588	93.7197	41.9758	502.712	111.973	54.9278	228.949	288.471	105.124	108.548	64.6258	273.591	108.548
NA20589	132.587	5.48452	519.949	212.247	141.04	316.1	157.89	115.816	149.465	120.008	290.137	149.465
NA20769	94.2027	54.6155	1625.43	673.931	314.897	283.699	240.955	210.44	262.327	123.262	584.172	262.327
NA20774	8.92938	0.297945	346.267	12.103	39.7284	42.2316	22.2184	8.05103	17.1607	8.27061	41.6058	17.1607
NA20800	126.714	7.08921	713.087	111.75	243.317	318.847	246.949	125.145	185.016	115.098	300.872	185.016
NA20806	19.3123	3.36859	167.968	17.9413	90.9271	195.302	197.335	34.7515	62.8393	18.2841	188.469	62.8393
NA20809	122.193	31.225	607.132	563.033	239.725	318.786	251.326	191.953	245.525	139.633	501.971	245.525
NA20813	6.52717	0.239276	72.3605	12.3079	20.8027	22.8674	16.6176	7.55483	14.4628	6.78409	22.3512	14.4628
NA20815	18.2839	3.72142	232.751	17.2903	277.499	309.564	271.11	41.3499	137.05	17.5387	275.902	137.05
NA20826	83.6839	5.13106	380.172	44.313	240.87	338.681	137.264	85.4257	111.345	54.1557	314.228	111.345
