# Supplementary material for: A Population-Based Human In Vitro Approach to Quantify Inter-Individual Variability in Responses to Chemical Mixtures
Source: Toxics. 2022 Aug 1;10(8):441. doi: 10.3390/toxics10080441 (PMC9413237; doi:10.3390/toxics10080441)
Supplement: Supplementary file 1 [file toxics-10-00441-s001.zip › Table S9 Chemical and mixtures toxicodynamic variability factor summary data.xlsx]

## Sheet: Chemical TDVF05
Table S8. Chemical and mixtures toxicodynamic variability factor summary data. TDVF05 summary statistics including: median, 25th, 75th, 5th, 95th percentile, minimum and maximum values for all chemicals (with cytotoxic effects) (sheet 1) and defined mixtures (sheet 2).
Chemical	Median	25th percentile	75th percentile	5th percentile	95th percentile	Minimum	Maximum
2,4,5-trichlorophenol	7.61347	6.92207	8.34844	5.79733	9.53916	3.85576	12.5562
2,4,5-trichlorophenol-2	3.52063	2.88371	4.16433	2.34801	5.59059	1.91881	8.41721
4,6-dinitro-o-cresol	3.05699	2.53783	3.77314	1.97724	4.92187	1.64154	7.23495
Aldrin	10.7269	10.105	11.4374	9.27242	12.4106	7.806	14.5183
Azinphos-Methyl	4.53487	3.67159	5.45424	2.49604	6.95608	1.56843	10.3439
Cadmium Chloride	10.3896	9.5891	11.3915	8.51084	12.8634	7.22934	15.8763
Chlorpyrifos	7.52339	5.7113	9.63484	3.2504	13.3226	1.97598	21.4722
Cobalt Chloride	5.80205	5.34238	6.34272	4.75244	7.18183	3.70368	8.62595
DDD, P,P'-	6.49013	5.28558	8.26262	4.02067	11.8817	3.11602	29.2549
DDT, O,P'-	6.37159	5.36022	7.51609	4.20933	9.47468	2.96006	12.9788
DDT, P,P'-	7.10326	5.84122	8.97765	4.48273	13.6546	3.32837	21.9356
Di-N-Butyl Phthalate	3.44377	2.68405	4.34022	1.95302	5.92516	1.54022	10.4376
Diazinon	3.43247	2.62254	4.37456	1.91082	6.48495	1.56283	14.2801
Dicofol	5.80837	4.84302	7.02691	3.88301	9.44419	2.67523	14.5972
Dieldrin	20.6526	19.1031	22.3101	17.0041	25.3986	14.3779	30.8527
Disulfoton	5.16923	3.72992	7.42964	2.27283	12.6769	1.64472	35.1952
Endosulfan	9.05309	8.62104	9.47837	8.0311	10.2007	7.185	11.1755
Endrin	5.14031	4.76511	5.57621	4.18452	6.20954	3.60271	7.51405
Ethion	8.35222	7.23787	9.56269	5.89488	11.9974	4.50715	15.3396
Heptachlor	10.4398	9.81101	11.0652	9.03321	12.1164	7.92399	13.9282
Heptachlor Epoxide	14.3148	12.4038	16.5647	10.3694	19.7244	7.8292	27.7616
Mercuric Chloride	8.26619	7.34333	9.46367	5.96415	11.7434	4.53461	16.7521
Mercuric Chloride-2	4.8375	4.49642	5.17501	3.97693	5.64569	2.96232	6.62154
Methoxychlor	4.38227	3.44582	5.5794	2.56758	7.50547	2.20196	12.0778
Nickel Chloride	8.94947	7.50435	10.8687	5.79341	14.1755	2.78424	24.5241
Parathion	4.2254	3.47095	5.02459	2.34997	6.13317	1.48634	8.00024
Pentachlorophenol	4.68837	4.00046	5.5372	3.37073	7.03129	2.6859	11.483
Potassium Chromate	6.59761	6.0756	7.06735	5.43246	7.93235	4.32259	10.9849

## Sheet: Mixture TDVF05
Table S8. Chemical and mixtures toxicodynamic variability factor summary data. TDVF05 summary statistics including: median, 25th, 75th, 5th, 95th percentile, minimum and maximum values for all chemicals (with cytotoxic effects) (sheet 1) and defined mixtures (sheet 2).
Mixture Names	Median	25th percentile	75th percentile	5th percentile	95th percentile	Minimum	Maximum
AC50 Low	5.61596	5.00589	6.25443	4.23751	7.17477	3.30526	8.29903
AC50 High	18.0021	16.7191	19.4543	15.0895	21.8723	11.3684	30.8914
POD Low	4.26509	4.02696	4.51345	3.68235	4.93933	3.22408	6.05018
POD High	9.04146	8.38487	9.78645	7.53995	10.8575	5.97328	13.1798
Exposure Low	5.38564	3.90814	7.48469	2.32775	12.5196	1.66548	26.6781
Exposure High	5.84574	4.19836	8.36171	2.64877	14.6684	1.62453	30.6272
RfD Low	5.44572	4.13619	6.95222	2.59835	9.35016	1.73081	22.3725
Rfd High	6.98638	6.51322	7.46049	5.92048	8.19613	5.15902	9.30462
